# Supplementary material for: Immunomodulatory effects of a multi-component pharmacological intervention on diabetic peripheral neuropathy in type 2 diabetic rats: An exploratory study
Source: PLoS One. 2026 Jun 4;21(6):e0350984. doi: 10.1371/journal.pone.0350984 (PMC13235885; doi:10.1371/journal.pone.0350984)
Supplement: S1 Table — (XLSX) [file pone.0350984.s003.xlsx]

## Sheet: Sheet1
Gene	Forward Primer(5' to 3')	Reverse Primer(5' to 3')
Gapdh	CTGGGCTACACTGAGCACC	AAGTGGTCGTTGAGGGCAATG
Jun	ACTCGGACCTTCTCACGTCG	CTCGTCGGTCACGTTCTTGG
Rela	GCACCCCACCATCAAGATCA	GCAGTCCTTCCCCACAAGTT
IκBa	AGGACGAGGATTACGAGCAG	TTGCCAAGTGCAGGAACGA
Tnfaip3	GGACTTGGCTCCTCGAACTG	AATCCGTTGTGTTGCACGTT
