# Supplementary material for: Immunomodulatory effects of a multi-component pharmacological intervention on diabetic peripheral neuropathy in type 2 diabetic rats: An exploratory study
Source: PLoS One. 2026 Jun 4;21(6):e0350984. doi: 10.1371/journal.pone.0350984 (PMC13235885; doi:10.1371/journal.pone.0350984)
Supplement: S2 Table — (XLSX) [file pone.0350984.s004.xlsx]

## Sheet: Galaxy141-_DESeq2 result file o
GeneID	Base mean	log2(FC)	StdErr	Wald-Stats	P-value	P-adj
ENSRNOG00000065670	443.516509851383	2.48735	0.493846065936527	-5.03669	4.73641134140134e-07	0.000100696105118193
ENSRNOG00000006867	99.485554179486	1.46288	0.2913993623867	-5.0202	5.16164967004373e-07	0.000108460664171349
ENSRNOG00000069444	721.113317414811	2.207	0.44049723253649	-5.01026	5.435698937704e-07	0.000112906339658907
ENSRNOG00000005332	95.6770034506102	1.31176	0.263883595962504	-4.971	6.66093445360284e-07	0.000135246906192199
ENSRNOG00000033217	438.146759921486	1.10963	0.224877340894697	-4.93437	8.041066271049e-07	0.000159681438004535
ENSRNOG00000029212	182.301536076264	-1.34433	0.274257884099543	4.90170621067803	9.50078489647294e-07	0.000186618134634959
ENSRNOG00000030021	2298.31420173543	1.78828	0.365428301595223	-4.89367	9.89746209758639e-07	0.000192319395231703
ENSRNOG00000003897	2050.46331240303	-1.87143	0.384317388652664	4.86949258207662	1.11885183397401e-06	0.000212829173597309
ENSRNOG00000021840	323.353462320877	1.13764	0.234944562012588	-4.84216	1.28435657048305e-06	0.000239274305002054
ENSRNOG00000049870	755.228466811361	4.84376	1.00078571867996	-4.83996	1.29866406068246e-06	0.000239471002455028
ENSRNOG00000034190	91575.0477990867	1.34343	0.278540938956338	-4.8231	1.41342797575119e-06	0.000255420569497998
ENSRNOG00000011202	81.8745004555818	1.80702	0.375190459230646	-4.81629	1.46254928170911e-06	0.000258566256977198
ENSRNOG00000001469	872.607965425306	-2.22913	0.462977873063261	4.81476117117172	1.47376041550835e-06	0.000258566256977198
ENSRNOG00000010128	13.5933040926888	-3.46931	0.720272327087281	4.81666842247384	1.45974957764403e-06	0.000258566256977198
ENSRNOG00000002385	336.246041355379	1.47489	0.309918508869669	-4.75894	1.94607520477742e-06	0.000331769104014459
ENSRNOG00000006645	61.817678279467	-1.79053	0.378554669809242	4.7299001546047	2.24630284907752e-06	0.000379373259679251
ENSRNOG00000013484	729.043523995132	1.13782	0.241478977083199	-4.71187	2.45459852512662e-06	0.000410713425440399
ENSRNOG00000016712	7.24334916759685	5.58856	1.18930907944124	-4.699	2.61443667457485e-06	0.000433444817855432
ENSRNOG00000013766	593.522488813355	1.05154	0.225973445117371	-4.65337	3.26554707680915e-06	0.000531636947973137
ENSRNOG00000021745	39.3753475711383	2.25556	0.486206991891171	-4.63909	3.49954796915304e-06	0.000559648950004996
ENSRNOG00000015461	90.7116710927946	-1.63248	0.353065468579633	4.62372798213338	3.76904065416177e-06	0.000597459067204888
ENSRNOG00000046667	217.357324831055	3.68638	0.798996936506709	-4.61376	3.95440842923698e-06	0.000621392301954274
ENSRNOG00000067725	1394.60908619556	1.37168	0.298133790476645	-4.60088	4.20702953522915e-06	0.000655389920095913
ENSRNOG00000008219	50.845408867519	2.51115	0.554129584122322	-4.5317	5.85115911143885e-06	0.000873853688452987
ENSRNOG00000069838	243.209084897835	2.00235	0.44219829070576	-4.52816	5.94985550216228e-06	0.000881310153930938
ENSRNOG00000053288	67.0922131795605	1.19959	0.265225912165482	-4.52288	6.10032283391362e-06	0.000896251495379292
ENSRNOG00000070244	44.3541470253834	3.1962	0.707979474095354	-4.51453	6.34566239253914e-06	0.000924777944319152
ENSRNOG00000039543	44.4369555767615	2.19379	0.489284029367918	-4.48367	7.33715051895555e-06	0.00105229878593687
ENSRNOG00000019445	301.656619895451	2.00577	0.447692774869752	-4.48023	7.45638543849488e-06	0.00106097906503182
ENSRNOG00000024882	27.8446638362446	1.85063	0.418601028470012	-4.42099	9.82478599929881e-06	0.00133491509619044
ENSRNOG00000029776	74.0752214628191	1.74329	0.394290351723606	-4.42133	9.80939948475166e-06	0.00133491509619044
ENSRNOG00000056332	65.518361744617	1.01767	0.230110465412198	-4.42253	9.75537848076061e-06	0.00133491509619044
ENSRNOG00000007690	618.569824587417	-1.5963	0.361243449696378	4.41890468234477	9.92023844690618e-06	0.00133782558935852
ENSRNOG00000054495	18.8915955503364	3.56421	0.808601481765934	-4.40787	1.04390623724645e-05	0.0013973651565393
ENSRNOG00000017873	10.0891015114331	-3.40049	0.771841239440873	4.40568397974431	1.05450605970479e-05	0.00140117492683274
ENSRNOG00000008706	30.9038485840306	1.60135	0.364270150818839	-4.39604	1.10245116541352e-05	0.00140472658206577
ENSRNOG00000069071	86.0802485924058	1.46637	0.333484019397977	-4.39714	1.09688427057321e-05	0.00140472658206577
ENSRNOG00000032327	181.529568102778	1.28508	0.292344920762864	-4.39577	1.10381923885418e-05	0.00140472658206577
ENSRNOG00000003357	3040.14507213703	-1.398	0.31761103540507	4.40162038609649	1.07445424566056e-05	0.00140472658206577
ENSRNOG00000030467	177.307048131326	-1.91939	0.43728029100747	4.38938897132123	1.13669594892505e-05	0.00143644982468703
ENSRNOG00000050794	101.859975951308	1.07067	0.244258030462879	-4.38335	1.16870419112673e-05	0.00146664259985078
ENSRNOG00000062101	356.858726925866	1.02369	0.233757240238672	-4.3793	1.19061592544728e-05	0.00148383588887985
ENSRNOG00000065682	1371.73759284125	1.32048	0.302510041549534	-4.36507	1.27084771948912e-05	0.00157297870814301
ENSRNOG00000052510	7.87885220934356	4.36639	1.00355423986525	-4.35093	1.35563161498237e-05	0.00161168545489121
ENSRNOG00000064003	401.489541720617	1.39771	0.32117317293473	-4.35188	1.34976521184352e-05	0.00161168545489121
ENSRNOG00000009342	416.813821093003	-1.38745	0.31857622159498	4.35515858321568	1.32970617889816e-05	0.00161168545489121
ENSRNOG00000000827	86.7642019228774	1.1496	0.264630152562733	-4.34417	1.39805019677398e-05	0.00164053020168199
ENSRNOG00000001189	1165.94768138669	1.21572	0.28040014657414	-4.33567	1.45316990818191e-05	0.00168334829556123
ENSRNOG00000005176	14.5007340649158	2.30343	0.535338921290715	-4.30276	1.68685595674136e-05	0.0019171807543568
ENSRNOG00000066926	154.914795232955	1.73012	0.402003722555293	-4.30375	1.67928369967328e-05	0.0019171807543568
ENSRNOG00000003510	857.30947169721	1.98409	0.461317112317728	-4.30093	1.70083325189792e-05	0.00192098485594046
ENSRNOG00000064626	104.27708560794	1.49214	0.347276465405176	-4.29668	1.73376821269729e-05	0.00194602020941942
ENSRNOG00000005154	26.1705551838848	-1.58949	0.370628963942274	4.28862343211953	1.79783880241183e-05	0.00199317453977817
ENSRNOG00000053527	62.2635483016243	2.26257	0.527976108489958	-4.28536	1.82447045809854e-05	0.002010366198067
ENSRNOG00000049517	1301.86481767651	1.05945	0.24772054580188	-4.27681	1.8959244237733e-05	0.00206079269717318
ENSRNOG00000065287	24.4263868106284	-1.82436	0.426670281619525	4.27580886042275	1.90444568882697e-05	0.00206079269717318
ENSRNOG00000071091	139.421615148424	1.69195	0.396665844313793	-4.26544	1.9951086521785e-05	0.002145974188074
ENSRNOG00000064697	260.238650852839	1.29697	0.305895431153665	-4.23991	2.23606969179761e-05	0.00231057964972567
ENSRNOG00000063035	129.594549377549	1.22504	0.288723653029771	-4.24293	2.20615590646612e-05	0.00231057964972567
ENSRNOG00000032580	49.7721685169356	-1.58886	0.37475201646701	4.23976180528589	2.23757090754243e-05	0.00231057964972567
ENSRNOG00000066026	90.1931197982447	-2.05843	0.484945865409597	4.2446509443793	2.18933952928278e-05	0.00231057964972567
ENSRNOG00000007607	1188.01399734434	2.00098	0.472193549128735	-4.23764	2.25885564054029e-05	0.00231274704692279
ENSRNOG00000049282	297.938269273763	-2.21365	0.522456866536412	4.23699953539709	2.26526604673418e-05	0.00231274704692279
ENSRNOG00000014953	22.7858995020925	-2.28104	0.538616050816105	4.23499908679099	2.28552634689598e-05	0.00232032284352569
ENSRNOG00000071163	461.58842989792	2.17743	0.514978726331494	-4.2282	2.3557284269307e-05	0.00233903123093762
ENSRNOG00000070729	129.636576631823	1.88949	0.446812985607266	-4.22882	2.34920090283558e-05	0.00233903123093762
ENSRNOG00000001275	81.1088952015604	1.71843	0.406288994791074	-4.22957	2.34133519327556e-05	0.00233903123093762
ENSRNOG00000052063	31.8553861503137	1.28189	0.303948921849113	-4.21744	2.47095869520183e-05	0.00239540847724024
ENSRNOG00000046254	711.826941231974	1.23986	0.293955598852679	-4.21784	2.46649939242024e-05	0.00239540847724024
ENSRNOG00000016758	401.484930093933	-1.08802	0.258025106790104	4.21672260793543	2.47878581840477e-05	0.00239540847724024
ENSRNOG00000052444	1449.31845341289	-1.92225	0.45534371017432	4.2215257161484	2.42654264825472e-05	0.00239540847724024
ENSRNOG00000037835	44.4621818456441	1.32563	0.314801475800892	-4.21101	2.54227695079933e-05	0.00244369610520717
ENSRNOG00000031162	83.5495251747105	1.65763	0.395545105821135	-4.19074	2.78049388415079e-05	0.00261699505106713
ENSRNOG00000013515	139.880516123931	1.52771	0.366691261803477	-4.1662	3.09721635672567e-05	0.0028411064356543
ENSRNOG00000020625	93.6649938573481	2.45599	0.590354332237882	-4.1602	3.17974567611078e-05	0.00288749668909537
ENSRNOG00000037371	661.944498089358	-1.90882	0.459550657650523	4.15366621808235	3.27190343050826e-05	0.00294162024341864
ENSRNOG00000005787	43.6606642221036	3.25563	0.786195639909697	-4.14099	3.45803757969977e-05	0.00305459504338553
ENSRNOG00000010440	50.9603778494512	1.45815	0.352103327146169	-4.14126	3.45407546863281e-05	0.00305459504338553
ENSRNOG00000070673	87.7763275714781	-1.06361	0.256748857161996	4.14261021804196	3.43375255770252e-05	0.00305459504338553
ENSRNOG00000004630	8.95372130710548	-3.72228	0.898987676337612	4.14052117634567	3.46517616011308e-05	0.00305459504338553
ENSRNOG00000011292	2972.48863486132	-1.06127	0.256586181619805	4.1360966889129	3.53263389769296e-05	0.0030989430662723
ENSRNOG00000020706	56.1676981082573	2.02762	0.490966754911151	-4.12984	3.63011763040405e-05	0.00311842178199822
ENSRNOG00000070832	127.502329791849	1.55354	0.376032469084422	-4.13141	3.60545730669479e-05	0.00311842178199822
ENSRNOG00000068250	74.567110872065	1.40644	0.340276935305903	-4.13321	3.57727386302638e-05	0.00311842178199822
ENSRNOG00000065690	28.7970746389252	2.20668	0.534982405490507	-4.12477	3.7110980854276e-05	0.00314850955407334
ENSRNOG00000007390	1937.92777082482	1.16198	0.282774713783266	-4.10921	3.97010689475424e-05	0.00331664961433649
ENSRNOG00000016012	82.4947174035943	-1.583	0.387276623853875	4.08750543712873	4.36036460321237e-05	0.00359799765957309
ENSRNOG00000012168	39.3932935566603	1.95261	0.478164543933711	-4.08354	4.43542205026653e-05	0.00362681049187178
ENSRNOG00000021536	46.9690520475016	1.86872	0.457565011718007	-4.08404	4.42586532160773e-05	0.00362681049187178
ENSRNOG00000003288	13.5686364753006	2.79736	0.687411507104424	-4.06941	4.71315993318072e-05	0.0038268063981867
ENSRNOG00000070933	511.142706823737	1.67603	0.41213311612851	-4.06672	4.76796876047535e-05	0.00384651622636384
ENSRNOG00000069427	157.693878367532	3.26643	0.803477939893307	-4.06536	4.79581417325746e-05	0.0038517847966638
ENSRNOG00000008191	51.8295877247725	1.10847	0.273254970572379	-4.05654	4.98054139810333e-05	0.00394751594759322
ENSRNOG00000019645	44.6828859279063	1.41698	0.349439726814891	-4.05501	5.01328926646166e-05	0.00395612010193138
ENSRNOG00000029768	8.78180617800785	-5.08599	1.25468294219763	4.05360658073674	5.04340062408334e-05	0.00396257794251348
ENSRNOG00000066242	586.369179636326	-1.88516	0.46566296909223	4.04833373103017	5.15835591983809e-05	0.0040007145848667
ENSRNOG00000026764	9.84828260893863	3.40887	0.842263458833308	-4.04727	5.18177642762332e-05	0.00400170435143508
ENSRNOG00000068111	192.305789565434	1.66888	0.41309784072653	-4.03991	5.34714764823326e-05	0.00411184277239248
ENSRNOG00000067010	54.2522446546575	2.42614	0.601361271175412	-4.03441	5.47405511450097e-05	0.00416029535737074
ENSRNOG00000054561	173.610429146705	-1.32821	0.329318186099495	4.03319986119512	5.50224442704668e-05	0.00416029535737074
ENSRNOG00000019661	161.221393871173	1.5761	0.392567583100574	-4.01486	5.94807729681383e-05	0.00446007073986401
ENSRNOG00000023712	75.1376385365025	1.07547	0.2686183496657	-4.0037	6.2358302236539e-05	0.00463735341447118
ENSRNOG00000026293	1409.26284686236	1.64091	0.411473389463937	-3.98788	6.66670114102798e-05	0.00491730433957211
ENSRNOG00000058388	1489.49629973283	1.14862	0.289434197871605	-3.96851	7.2322647139608e-05	0.00526415190467228
ENSRNOG00000027230	473.587297347307	1.04829	0.264531906022111	-3.96281	7.40717780647387e-05	0.00534867326744037
ENSRNOG00000061739	1050.36705193407	-1.36574	0.344718868244668	3.96190173608239	7.43551432752193e-05	0.00534867326744037
ENSRNOG00000002555	10.6110814497285	-2.4617	0.622013251310595	3.95763034702095	7.56969816770553e-05	0.0054067990351228
ENSRNOG00000025612	23.264855777288	1.87653	0.475110824479767	-3.94966	7.8263004432389e-05	0.00556807383109331
ENSRNOG00000065100	19.6676896327006	-2.02511	0.513402815518246	3.94449398450226	7.99686608922854e-05	0.00564497527728316
ENSRNOG00000021793	58.7288009971685	1.27557	0.323803243432248	-3.93933	8.17101010966465e-05	0.00574546006582684
ENSRNOG00000071035	380.160314407446	1.11154	0.283582600951161	-3.91962	8.86882538154029e-05	0.00614681374569286
ENSRNOG00000048053	608.83960100566	-1.71435	0.437403012104728	3.91937574331317	8.87786169899749e-05	0.00614681374569286
ENSRNOG00000064940	747.516441758444	1.49139	0.380725203069062	-3.91724	8.95694052230452e-05	0.00617789588467805
ENSRNOG00000004303	1300.48248053906	1.19629	0.306578441031968	-3.90206	9.53757846427802e-05	0.00650390869539502
ENSRNOG00000037080	27.6747290658434	-2.0141	0.517103750466254	3.89495738535061	9.82159956557515e-05	0.0066474204400565
ENSRNOG00000019518	41.3872222298572	1.70847	0.438891747053871	-3.89269	9.91367948962668e-05	0.00668470530063596
ENSRNOG00000070455	31.9540327225439	1.92795	0.495752081893529	-3.88893	0.000100685879839246	0.0067639202028811
ENSRNOG00000066467	32.6322488163972	1.2541	0.322634911814716	-3.88704	0.000101472814023959	0.00676823298243474
ENSRNOG00000068750	153.715522610896	-1.08238	0.278462014317534	3.88697991214826	0.000101499149921964	0.00676823298243474
ENSRNOG00000012886	114.665133307213	1.51194	0.389671537148133	-3.88004	0.000104439961453506	0.00693872993906732
ENSRNOG00000016576	186.048965469886	1.11666	0.288828913385085	-3.86615	0.000110567359749509	0.00731891120158749
ENSRNOG00000004810	85.6012570177361	1.14979	0.299133488311998	-3.84374	0.000121173016575587	0.00799167000926071
ENSRNOG00000061450	42.8612873393706	1.17774	0.306722099102501	-3.83976	0.000123156728715582	0.00809296452588833
ENSRNOG00000069420	30.6638245696948	-1.66373	0.433692429787645	3.83619342500287	0.000124956007776351	0.00815191341706297
ENSRNOG00000062856	153.043999416101	1.80459	0.470986765898155	-3.83151	0.000127360386342917	0.00827888324317572
ENSRNOG00000017511	6.66024978107001	4.078	1.06667741427771	-3.82309	0.000131790864105781	0.0085056882330556
ENSRNOG00000012701	89.4850444899683	1.19462	0.313321773830302	-3.81276	0.00013742286837506	0.00877515425585059
ENSRNOG00000006420	1576.97446137084	-1.13935	0.298816183595525	3.81287849700293	0.000137357647844607	0.00877515425585059
ENSRNOG00000014496	61.8184567350453	1.15339	0.30278573038668	-3.80926	0.000139381411706513	0.0088377596173628
ENSRNOG00000012817	18.1321006733809	2.20515	0.579363593723318	-3.80616	0.000141138325228445	0.00886239616145719
ENSRNOG00000023122	430.721982035366	1.0937	0.287363777066082	-3.80598	0.00014124122043604	0.00886239616145719
ENSRNOG00000069485	32.6487000741012	1.82408	0.480382855454357	-3.79713	0.000146380586747216	0.00908173527973863
ENSRNOG00000013877	54.0540516061212	1.13871	0.299981403616964	-3.79594	0.000147084821224671	0.00908173527973863
ENSRNOG00000062678	5.91513481581324	3.92587	1.03659946863065	-3.78726	0.000152318245322983	0.00929913179470146
ENSRNOG00000012134	57.0995769223269	1.62731	0.430041317426528	-3.78408	0.000154279492015757	0.00937085575060927
ENSRNOG00000047782	619.508611795753	1.50231	0.397326021442675	-3.78104	0.000156172222055208	0.00943875660454739
ENSRNOG00000019129	126.025037096409	1.2438	0.33063390896037	-3.76185	0.000168660916892393	0.0101333745574578
ENSRNOG00000007152	541.619860456076	1.0518	0.279610622941449	-3.76166	0.000168786771168989	0.0101333745574578
ENSRNOG00000007302	1116.10257775906	-1.07716	0.286503818068005	3.75967169041764	0.00017013648334663	0.0101805840746919
ENSRNOG00000003517	59.294908888388	1.19094	0.317714495587885	-3.74847	0.000177915946053819	0.0105069250364005
ENSRNOG00000001720	487.553399985788	1.17664	0.313871144363693	-3.7488	0.000177681896242672	0.0105069250364005
ENSRNOG00000065043	12.3284672179112	-3.70332	0.99001769505461	3.74066408219382	0.000183534682644032	0.0107683612014945
ENSRNOG00000014021	9.80158592940253	2.6541	0.709873839922008	-3.73884	0.000184874298512034	0.0108118558201002
ENSRNOG00000013003	37.7036073881294	1.62991	0.436441194287477	-3.73455	0.000188048410638063	0.0109620091246466
ENSRNOG00000015397	315.807354475349	1.10993	0.297791555458277	-3.7272	0.000193615716854663	0.0112141974976943
ENSRNOG00000063859	239.712987473996	1.38799	0.372563255779268	-3.72552	0.000194909619446816	0.0112530726294678
ENSRNOG00000027357	82.6026485536753	1.03944	0.279405054576348	-3.7202	0.000199063942894828	0.0114563201020778
ENSRNOG00000020148	250.219260244185	-1.08186	0.291101880564071	3.71642007549454	0.000202065521274927	0.0115858381661205
ENSRNOG00000068444	141.061438567232	-1.94303	0.523754408203537	3.70981716224878	0.000207408980130979	0.0118236204414729
ENSRNOG00000014975	12.1432466244973	2.20064	0.593571797384049	-3.70746	0.000209350046259507	0.011859450426193
ENSRNOG00000018452	62.4248718765409	-1.12678	0.304530620603075	3.70006355427175	0.000215545480101094	0.0120592023867086
ENSRNOG00000066406	44.4300583677489	1.37636	0.373102823494123	-3.68896	0.00022517486420735	0.0124571558685698
ENSRNOG00000017438	17.7894478619885	-1.91234	0.51843402067455	3.68868526467235	0.000225415857950436	0.0124571558685698
ENSRNOG00000064389	28.8524762847731	2.82219	0.765393570181381	-3.68725	0.000226693463099647	0.0124895657672979
ENSRNOG00000057578	26.7672793566609	1.50601	0.408991018843122	-3.68225	0.000231182951876959	0.0126683997262601
ENSRNOG00000064181	206.008232267745	1.67312	0.454952688459712	-3.67756	0.000235472054561168	0.0128426177931012
ENSRNOG00000069250	52.2998730096254	1.41325	0.384516893965992	-3.67539	0.000237486534082872	0.0128877452174522
ENSRNOG00000015383	10.1094152013863	-2.67082	0.727031854871215	3.67359186169874	0.000239164640166416	0.0129399527318781
ENSRNOG00000018484	254.252572830936	1.07964	0.294191042561943	-3.66985	0.000242688552515993	0.0130325180675149
ENSRNOG00000065160	356.399392031389	1.59686	0.435368211482861	-3.66785	0.000244600587987972	0.0130388708717718
ENSRNOG00000065208	847.393770375591	-1.54874	0.422178289681379	3.66844611314702	0.000244029112937884	0.0130388708717718
ENSRNOG00000008196	664.855472595011	-1.24262	0.339238579333923	3.66297127469024	0.000249306505352241	0.0131716949466618
ENSRNOG00000032596	1403.44455243096	-1.73895	0.474817170257887	3.66235999528011	0.000249902337202694	0.0131716949466618
ENSRNOG00000011754	38.4737684361543	1.4098	0.385104317386452	-3.66082	0.000251405692792813	0.0131948777391176
ENSRNOG00000058645	45.1367113755608	-1.61308	0.440822126793471	3.65926024280966	0.000252944369428867	0.013210860404477
ENSRNOG00000049976	261.089519566151	-1.56452	0.427935014325841	3.65597014978916	0.000256211169339767	0.013342916545069
ENSRNOG00000066703	6.91170889410232	3.06235	0.838263155404267	-3.65321	0.000258982940832301	0.0134280105547763
ENSRNOG00000069751	65.1671827526477	1.68761	0.462101636177389	-3.65202	0.00026018275193085	0.0134336071718354
ENSRNOG00000070189	414.931849610219	1.31825	0.361677363222203	-3.64482	0.000267577949276048	0.013659325201603
ENSRNOG00000064685	28.2688015291461	-1.30761	0.358708014487642	3.64531983488958	0.000267059456651638	0.013659325201603
ENSRNOG00000007100	130.522766867844	1.05596	0.289930994928963	-3.64212	0.000270401053331199	0.01376455615422
ENSRNOG00000067682	87.0143472355302	1.74986	0.48102776641927	-3.63775	0.000275034901773486	0.0138845746983271
ENSRNOG00000067894	4082.0015275741	1.70383	0.468698927562571	-3.63524	0.000277726573228759	0.0139752897474542
ENSRNOG00000022218	896.040752574272	-1.54207	0.424273633848369	3.63460428134326	0.00027840763151367	0.0139752897474542
ENSRNOG00000003349	109.900884823433	1.20773	0.332424687457913	-3.63309	0.000280048104058593	0.0140186960898693
ENSRNOG00000029286	22.0288766002672	-3.65557	1.00670482757294	3.63122495891128	0.000282079169475323	0.0140813609712391
ENSRNOG00000069868	1021.06338338508	1.35003	0.372386184836713	-3.62535	0.000288566694072458	0.014286818434475
ENSRNOG00000052688	27.8113202598582	-1.82007	0.50192434003573	3.62618060305508	0.000287644213280659	0.014286818434475
ENSRNOG00000016119	257.067526623369	1.36032	0.37645235499226	-3.61353	0.000302058522442483	0.0148053609162261
ENSRNOG00000029195	434.329675352381	-1.56346	0.43275327465449	3.61283189680608	0.00030287106591307	0.0148053609162261
ENSRNOG00000070022	5.01058938954915	4.29054	1.18917124661333	-3.60801	0.000308557928173944	0.0149489284719339
ENSRNOG00000012369	72.6632294071255	1.36242	0.379016204663942	-3.59463	0.000324852254913002	0.0155564264840329
ENSRNOG00000005708	40.3921781981514	1.11204	0.309464663760784	-3.59342	0.000326364996035217	0.0155613241249404
ENSRNOG00000065156	314.298225431773	1.40588	0.39192434092581	-3.58712	0.000334352575690128	0.0158521245275286
ENSRNOG00000002381	46.650854111763	-2.12663	0.592947411545787	3.58653932976679	0.000335095543661995	0.0158521245275286
ENSRNOG00000065679	138.275966039112	-1.34225	0.374726208392672	3.58195572455639	0.000341031599908296	0.0160072260829684
ENSRNOG00000031138	544.665843272991	-1.33633	0.373328364550111	3.57951592007391	0.000344231278132406	0.0161155529200277
ENSRNOG00000062578	45.6814230811522	1.0873	0.30437918410671	-3.57217	0.000354029067439653	0.0164791409940865
ENSRNOG00000035633	60.007450295281	-1.12628	0.315337352863435	3.57165	0.000354733321160956	0.0164791409940865
ENSRNOG00000004610	77.0108087708771	-1.48797	0.416510178061037	3.57246530449378	0.000353636347532591	0.0164791409940865
ENSRNOG00000036960	401.057327246503	1.34997	0.378856505227989	-3.56329	0.000366239338640288	0.0168834466545119
ENSRNOG00000033787	69.9806216305772	1.23334	0.346105147958456	-3.56347	0.000365978541123899	0.0168834466545119
ENSRNOG00000071026	261.379585023426	1.82602	0.514382046204428	-3.54994	0.000385320939636917	0.0177120312883962
ENSRNOG00000023465	67.1728614874625	1.64816	0.464618881852191	-3.54733	0.000389156565761437	0.017758707827967
ENSRNOG00000020563	34.7795632459146	1.80947	0.510390191287572	-3.54527	0.000392213829291336	0.0178531388139137
ENSRNOG00000069297	7.17665476105153	2.86894	0.809983431110632	-3.54197	0.000397150187355498	0.0179398628230921
ENSRNOG00000069200	106.199376468366	-3.38723	0.956481992076803	3.54134675322869	0.000398090033316361	0.0179398628230921
ENSRNOG00000007387	1561.78276111845	1.28806	0.363912938701195	-3.53948	0.000400909896017449	0.0179772772479686
ENSRNOG00000013074	386.910707433689	1.10126	0.311311154846733	-3.53749	0.000403946032744467	0.0180685860339734
ENSRNOG00000069491	37.959914360908	2.43064	0.689455320431012	-3.52545	0.000422757988539983	0.0187706624346586
ENSRNOG00000023208	140.836394706905	1.00491	0.285264866945845	-3.52273	0.000427134207044759	0.0189184859203575
ENSRNOG00000036603	488.177211065159	-1.64337	0.467144347991545	3.51790947744259	0.000434960710544776	0.0192180317854637
ENSRNOG00000038055	5.84103445234603	3.46671	0.985822201676443	-3.51656	0.000437170628742265	0.0192216798832153
ENSRNOG00000048113	51.4666443333551	-1.08486	0.308806472256199	3.51306456009146	0.000442969829265816	0.0193823433042677
ENSRNOG00000022067	579.709003375442	1.08935	0.31089872018566	-3.50387	0.000458556146367754	0.0199196349062781
ENSRNOG00000059207	436.043531050987	-1.56845	0.44815294218016	3.49981055417416	0.000465588919902206	0.0201283669175903
ENSRNOG00000005600	130.77490781066	1.70942	0.488971123418067	-3.49595	0.000472385890341762	0.0203249652961095
ENSRNOG00000038955	192.830326417806	-1.33495	0.381959478749147	3.49500614004983	0.000474050849733714	0.020346556310966
ENSRNOG00000051905	13.8807278613918	-2.45775	0.703468738487009	3.49376196023935	0.00047626547061804	0.020346556310966
ENSRNOG00000051739	1322.56174850194	1.54502	0.442341064469465	-3.49283	0.000477933534056397	0.0203696624856914
ENSRNOG00000042133	216.051222830508	-1.79868	0.515258721744181	3.49083780066432	0.000481508480835723	0.020473740605135
ENSRNOG00000008040	7.15169473999144	-2.83755	0.814297071299355	3.48466778876545	0.000492748410909552	0.0208535281816077
ENSRNOG00000010344	9.04840674200673	-2.81073	0.806920366796246	3.48328227022295	0.000495305829234008	0.0209127842058125
ENSRNOG00000060087	89.038990479446	1.1671	0.335194377315654	-3.48187	0.000497928397549495	0.0209745083266129
ENSRNOG00000026914	25.5885355572288	-1.23155	0.354014354459272	3.47880522138079	0.000503654518230086	0.0211663739510137
ENSRNOG00000063329	373.079219924044	1.37638	0.395776656297115	-3.47767	0.000505793976363478	0.0212069673941169
ENSRNOG00000016112	323.184521548554	1.12427	0.323508922698272	-3.47523	0.000510409639798136	0.0213509550944262
ENSRNOG00000028814	1065.25978969375	-1.72006	0.495585492204675	3.47076302679061	0.000518981785547525	0.0215530072682392
ENSRNOG00000068243	141.03470845577	1.1112	0.32083216461059	-3.46351	0.00053318537216477	0.0219570335228406
ENSRNOG00000068279	87.9449715894819	1.96679	0.568304939031312	-3.46079	0.00053858562477391	0.0221199564211121
ENSRNOG00000008015	613.79759826305	2.47753	0.716824229702007	-3.45626	0.000547729981177131	0.0223530803174134
ENSRNOG00000018413	328.52939718332	1.12886	0.326681775924563	-3.45553	0.000549209654193545	0.0223530803174134
ENSRNOG00000048088	111.201637631399	-1.16081	0.33601397527304	3.45466053750671	0.000550986079827755	0.0223749875248705
ENSRNOG00000057092	234.246209839496	-1.77058	0.513340555146301	3.44913764321822	0.000562379957726789	0.0226847504823232
ENSRNOG00000070406	7.23044351854899	3.46701	1.00541515240414	-3.44834	0.000564042314498367	0.0227011328848552
ENSRNOG00000003840	63.583999774636	1.03396	0.300090146505199	-3.44549	0.000570023809308794	0.0228401336097987
ENSRNOG00000011425	14.7965250704656	1.60739	0.466833226985068	-3.44319	0.00057490372816998	0.0229192547199124
ENSRNOG00000009323	460.760403895424	-1.05128	0.305729087706303	3.43858862450695	0.000584755096840249	0.0231734854276319
ENSRNOG00000015829	50.5241027775799	1.5224	0.44377933676839	-3.43052	0.000602416641130014	0.0236144709801746
ENSRNOG00000066076	368.604	1.45517	0.424087445714858	-3.43129	0.000600717819685128	0.0236144709801746
ENSRNOG00000010516	1064.0394618272	1.01822	0.29674206644782	-3.43135	0.000600592735615672	0.0236144709801746
ENSRNOG00000069681	57.2335790103126	-1.6404	0.479149854506361	3.42355917402942	0.000618067936575827	0.0239680379439094
ENSRNOG00000012229	11.7589204645434	2.05514	0.601532033276105	-3.41651	0.000634300265837184	0.024370013546648
ENSRNOG00000037845	33.0121499914889	-1.21936	0.35701964172507	3.41539874161953	0.000636887041682173	0.0243838680725393
ENSRNOG00000065476	61.2086727235473	1.23282	0.36129101215116	-3.41225	0.000644284141200276	0.0245839157521865
ENSRNOG00000062790	102.291450149839	1.65408	0.485099742800135	-3.40978	0.000650153171340603	0.0247345641248338
ENSRNOG00000026605	776.764098018521	-1.69957	0.498602347432466	3.40867545619916	0.000652790909275516	0.024782740591424
ENSRNOG00000062645	848.778534398688	-1.04994	0.30835856140309	3.40491792815255	0.000661839414918758	0.0249168751395768
ENSRNOG00000048275	43.9766991370293	-1.61993	0.477151816804149	3.39500308491784	0.000686278272914921	0.0257297399789326
ENSRNOG00000012324	5.24154355664677	3.72704	1.10307085912027	-3.37878	0.000728076348771975	0.0269060689134118
ENSRNOG00000014350	2050.95281904204	2.22928	0.660136924910233	-3.377	0.000732820780002015	0.0270261312559519
ENSRNOG00000067207	69.8327734307426	-1.13086	0.335736780550187	3.3682876779271	0.000756366295986259	0.0276686140379913
ENSRNOG00000049994	659.940271689405	-1.63726	0.486240273031474	3.36719082971313	0.000759381210303479	0.0276895158237861
ENSRNOG00000012436	46.3579971719627	1.82247	0.541460707668055	-3.36584	0.000763118133513337	0.0277470981704618
ENSRNOG00000020532	19.5963477373708	1.56371	0.46662404740585	-3.35112	0.000804856503275805	0.0288011126152417
ENSRNOG00000003217	2352.97909484935	-1.14976	0.343442751225303	3.34773600931719	0.000814745815177878	0.0290399834833914
ENSRNOG00000001827	141.736567264292	1.30643	0.390948462495581	-3.3417	0.000832668239589155	0.0295042112894424
ENSRNOG00000062666	6.95459258487328	3.08876	0.925813475537219	-3.33626	0.000849126622158557	0.0299698577910689
ENSRNOG00000001198	73.1181542661783	1.36618	0.410326234543661	-3.32949	0.000870058345989092	0.0302729879074471
ENSRNOG00000024728	83.8865396973262	-1.04317	0.313345712553764	3.32914930886935	0.000871116911729982	0.0302729879074471
ENSRNOG00000047023	13.5712811919384	-2.05879	0.619164424099313	3.32510590611155	0.000883849546086454	0.03059778763856
ENSRNOG00000070797	19.0511009763587	1.38507	0.417408482922989	-3.31826	0.000905797404547952	0.031237910109897
ENSRNOG00000006761	68.1095644215768	1.10521	0.333524560967742	-3.31372	0.000920625630771468	0.0316285661096411
ENSRNOG00000022710	59.3839657852644	1.33847	0.404415516546007	-3.30965	0.00093414259587964	0.0320243618256686
ENSRNOG00000015093	596.921462603644	1.41017	0.427076612542348	-3.30192	0.000960254500495708	0.0326793956279811
ENSRNOG00000066254	89.6836677562604	-1.004	0.304051443525861	3.30205893779011	0.000959779008477702	0.0326793956279811
ENSRNOG00000014061	349.382716562035	1.26778	0.384431057408456	-3.29781	0.00097440587466799	0.0330365639045502
ENSRNOG00000008534	19.139110112788	1.8618	0.564971270704081	-3.29539	0.000982846987510927	0.0332205418501851
ENSRNOG00000013036	6.39816536286454	4.02735	1.22281993412534	-3.29349	0.000989515184167192	0.0332956694204287
ENSRNOG00000005203	501.660972590922	-1.11401	0.338296690416434	3.29299550561701	0.000991260591455406	0.0332956694204287
ENSRNOG00000064205	118.09856482778	1.63871	0.49915921037746	-3.28294	0.00102729533990757	0.0341911832791377
ENSRNOG00000003033	33.7334009438335	1.42859	0.435159662779144	-3.28292	0.00102738157935763	0.0341911832791377
ENSRNOG00000025302	167.43361896835	-1.08114	0.329504850439283	3.28109514556415	0.00103404855982971	0.0343498005968431
ENSRNOG00000002820	646.434862995363	-1.22285	0.373829495202127	3.27114011860379	0.0010711482415984	0.0353182905291481
ENSRNOG00000069835	146.769064866619	-1.63089	0.499307965550724	3.26629654799283	0.00108964075187234	0.0354790955442975
ENSRNOG00000032941	9.08799720406101	5.16737	1.58348482739759	-3.26329	0.00110127975851897	0.0356024977597288
ENSRNOG00000017473	11.3923476824519	1.97762	0.606285018030781	-3.26186	0.00110682919989488	0.0356024977597288
ENSRNOG00000019481	50.1255324654678	1.09333	0.335175908875599	-3.26196	0.00110643826007815	0.0356024977597288
ENSRNOG00000001304	604.389687724659	1.02357	0.314372383674229	-3.25593	0.00113022587186568	0.0362776407291026
ENSRNOG00000004171	31.7323778279861	1.26046	0.387618123723707	-3.2518	0.00114675037349451	0.0364364373955931
ENSRNOG00000005133	55.9407001945867	1.22106	0.375503776500556	-3.25179	0.00114681967891659	0.0364364373955931
ENSRNOG00000018384	66.6992092407662	-1.21075	0.372548466083239	3.24991304435289	0.00115440300902166	0.0364952921640509
ENSRNOG00000021248	1715.32236824823	-1.53521	0.472497655205018	3.2491370427473	0.00115755696323719	0.0364952921640509
ENSRNOG00000019170	8.82765659930481	-2.00758	0.618238680872732	3.24726151966403	0.00116521268751174	0.0364993448863919
ENSRNOG00000011452	16.8982783146406	1.672	0.515390390901782	-3.24414	0.00117807847997431	0.0367686635779202
ENSRNOG00000003262	36.7088900955369	1.04992	0.324227385757046	-3.23821	0.00120282471998224	0.0373475008845344
ENSRNOG00000066332	55.3055740779015	-1.42541	0.440366209754037	3.23688529669063	0.00120841973149686	0.0373927276847257
ENSRNOG00000068648	53.3985629839625	1.70717	0.527626062466949	-3.23557	0.00121398121764057	0.0374366119180592
ENSRNOG00000001369	466.561067962315	-1.66243	0.513722602182677	3.23605447021261	0.00121194254946556	0.0374366119180592
ENSRNOG00000000091	36.4541636041424	1.17819	0.364706258521918	-3.23052	0.00123566034504058	0.0379178563329341
ENSRNOG00000005109	89.2748982186013	-1.20795	0.374035047111996	3.22949783640956	0.00124007819671098	0.0379178563329341
ENSRNOG00000030719	59.1421070053471	1.04016	0.322942697040766	-3.22087	0.00127800309814416	0.0388147798093498
ENSRNOG00000066818	6.25926969819009	3.5555	1.10416184018457	-3.22009	0.0012815049903138	0.0388558333556388
ENSRNOG00000030332	1766.7289073684	2.44	0.758613814781388	-3.21639	0.00129812176332092	0.0390972639749538
ENSRNOG00000031024	159.862237933661	-1.59004	0.494656290542807	3.21443	0.00130702863131268	0.0392347415223446
ENSRNOG00000004972	86.7872458406162	-1.39244	0.43377676702273	3.21004510250668	0.00132714146453272	0.0397065784860445
ENSRNOG00000030187	95.0246379609731	-1.81158	0.564500340823528	3.20917672783835	0.00133115643942256	0.0397608727550496
ENSRNOG00000060123	62.6986015047671	1.0661	0.333465824512133	-3.19702	0.00138855938267988	0.0407348321500133
ENSRNOG00000023410	71.9108040401054	-1.68595	0.527328420328459	3.19714940868867	0.00138793016138753	0.0407348321500133
ENSRNOG00000023318	17.6649210900494	-1.28103	0.400962981431181	3.19488197667305	0.00139888033889433	0.0408387182619701
ENSRNOG00000001055	139.503601487756	1.09771	0.344493533137889	-3.18646	0.00144025515758347	0.0415571491186078
ENSRNOG00000068088	7.09596181009382	2.65453	0.834762961120075	-3.17997	0.00147287909418993	0.0421812965310716
ENSRNOG00000065675	55.816050386627	1.72605	0.54290520914215	-3.17929	0.00147637068850404	0.0422143903670198
ENSRNOG00000069594	45.4778628001887	1.25862	0.396257227459513	-3.17627	0.00149182606356039	0.0424547855033069
ENSRNOG00000010133	1174.64011680641	-1.3977	0.440148177360037	3.1755236324002	0.00149566338382214	0.0424970644796382
ENSRNOG00000012705	81.2131692890624	1.26757	0.399514846772941	-3.17277	0.00150990277600053	0.0427561663973872
ENSRNOG00000020997	463.902418703476	-1.0231	0.322502304286228	3.17239342733689	0.00151188037894585	0.0427561663973872
ENSRNOG00000025691	718.489803142124	1.5252	0.481455773538782	-3.1679	0.00153545377041647	0.0432199144629222
ENSRNOG00000033376	348.029825425024	2.20088	0.695170760714443	-3.16596	0.00154574135806363	0.0434418228329203
ENSRNOG00000013928	47.3251200821238	1.53523	0.485053471392987	-3.16508	0.00155040138224435	0.0435051294697789
ENSRNOG00000021680	998.555341592149	-1.03767	0.327950408508558	3.16410321854559	0.00155561614637739	0.0435837819863346
ENSRNOG00000069489	12.9375813350626	1.61503	0.510839714099386	-3.16152	0.0015694831350649	0.043819086341197
ENSRNOG00000031792	12.1442556261204	3.1767	1.00610516363014	-3.15742	0.00159169462988539	0.0441835847260504
ENSRNOG00000068755	18.9313213229243	-1.193	0.378061586304803	3.15557295090062	0.00160183203014304	0.0442415942231796
ENSRNOG00000017258	37.7344995723239	-1.74774	0.553912990258302	3.15525529063129	0.00160357723513821	0.0442415942231796
ENSRNOG00000052981	122.203519488066	-1.44259	0.457465598602054	3.15344138926066	0.00161357626832958	0.04431449353341
ENSRNOG00000007654	47.2674813550686	1.03952	0.330110863095135	-3.14901	0.00163822341106924	0.0448550534264125
ENSRNOG00000063707	13.1120946729721	2.31191	0.735008313458325	-3.14542	0.00165845815801789	0.0453403893699565
ENSRNOG00000059097	394.162165629516	-1.37639	0.437724374098641	3.1444208376528	0.00166415929414104	0.0454275265927835
ENSRNOG00000069249	90.2887498015919	1.67633	0.533249171553112	-3.14362	0.00166871446490938	0.0454831660563762
ENSRNOG00000046191	67.6984366842597	-1.25096	0.398413811100141	3.13985877804453	0.00169029296423538	0.0458637900250713
ENSRNOG00000063679	2319.37752520896	-1.01214	0.323062295283157	3.13296674134292	0.0017304904946262	0.0466425975557533
ENSRNOG00000017414	4828.18661091754	-2.34961	0.750495771244445	3.13073731093754	0.00174368055208543	0.0468202841853429
ENSRNOG00000013825	236.077	1.14378	0.365830080399244	-3.12654	0.00176874765728138	0.0472217503002976
ENSRNOG00000036604	1065.04208113528	-1.44618	0.462623115813411	3.12605277083194	0.00177169756535896	0.0472217503002976
ENSRNOG00000068441	136.164177939619	1.45184	0.46523615773423	-3.12065	0.00180451852225954	0.0477038736693843
ENSRNOG00000056599	8.57614064415853	1.88194	0.60370680800887	-3.11731	0.0018250902509903	0.0481477458768551
ENSRNOG00000066203	92.059953572221	7.99406	2.57052352347698	-3.1099	0.00187153635463216	0.0491577521287176
ENSRNOG00000015794	26.8567575319607	-1.25778	0.404871664376565	3.10660293539713	0.00189250407821955	0.0495644075326167
ENSRNOG00000010094	11.6362034157185	1.92469	0.619802408498871	-3.10533	0.00190065213666416	0.049633937516847
ENSRNOG00000065271	16.9206689861735	1.34429	0.433425656471128	-3.10155	0.00192508381090878	0.050127074275119
ENSRNOG00000048315	1354.49736836201	-1.19504	0.385708924728789	3.09830682058395	0.00194629812661221	0.0505338411580592
ENSRNOG00000008194	1476.14821812306	-1.35978	0.439215048350625	3.09592412046476	0.00196200562477649	0.0507554353425543
ENSRNOG00000036680	6.24321427381856	2.68707	0.870050364974839	-3.08841	0.00201232966920713	0.0516545588810257
ENSRNOG00000063658	32.4503207518524	-1.3768	0.44633062791409	3.08470915837029	0.00203751290327438	0.0521528267352284
ENSRNOG00000020369	21.9115939322043	1.13346	0.367732409201165	-3.0823	0.00205406374629538	0.0525021017811935
ENSRNOG00000021334	157.778807316445	-1.28387	0.417199178405129	3.07735786194644	0.00208844411772766	0.0532302872375974
ENSRNOG00000070418	44.5208425530363	-1.39737	0.454868738475206	3.07202299879337	0.00212613343013018	0.0538114246721042
ENSRNOG00000015957	354.332298205987	-1.03503	0.338830903081986	3.05472078639895	0.00225270136588043	0.0560724054859853
ENSRNOG00000068266	126.966942976504	2.67749	0.877405569091289	-3.0516	0.00227628217970349	0.0565037022931618
ENSRNOG00000000386	13.0265434833469	1.705	0.559940868220764	-3.04497	0.00232707332054032	0.0575274172031245
ENSRNOG00000005271	989.208801677651	1.15874	0.380725171449184	-3.04351	0.0023383741328746	0.057649057237622
ENSRNOG00000017209	56.5623649453885	1.33593	0.439330689280654	-3.04083	0.00235927999919602	0.0580852164379718
ENSRNOG00000039560	24.9331610667907	1.19841	0.394713941067725	-3.03614	0.00239627414373883	0.0587558616709693
ENSRNOG00000052803	92.730885316521	-1.17197	0.386119307296497	3.03525421170993	0.00240333023208344	0.0588295139188858
ENSRNOG00000011107	527.92625009546	1.57572	0.51973254430363	-3.03179	0.00243111142985074	0.0591532597649032
ENSRNOG00000004766	129.75097407466	1.08159	0.356762294641955	-3.03167	0.00243204427793704	0.0591532597649032
ENSRNOG00000007118	109.615676585396	1.77703	0.586397391407667	-3.03042	0.00244210237423768	0.0593161720495284
ENSRNOG00000047307	10.2629863430377	2.21668	0.732019355494157	-3.02817	0.00246036824140966	0.0595572817518023
ENSRNOG00000050869	457.852093139779	1.00419	0.331725201680604	-3.02716	0.00246861173950239	0.0595597900461251
ENSRNOG00000068056	309.520153119372	2.74538	0.908046579690848	-3.02339	0.00249956533422848	0.0599066911867943
ENSRNOG00000009711	68.4627087082221	1.08962	0.360497305144027	-3.02255	0.0025065396162738	0.0599754008948388
ENSRNOG00000009484	2814.55458496353	1.00195	0.331523753051079	-3.02225	0.00250906995055604	0.0599754008948388
ENSRNOG00000053891	101.13754220834	-1.68625	0.560322093707718	3.00942167039159	0.0026174556187185	0.0617494001120914
ENSRNOG00000000552	56.0802741945989	1.08747	0.361497910267166	-3.00824	0.00262761774203889	0.0619083184046738
ENSRNOG00000065191	75.2343989643785	1.10032	0.366630001372931	-3.00117	0.00268946365468662	0.0630367025990168
ENSRNOG00000056947	311.825887193308	-1.43515	0.478510996391061	2.99920268140492	0.00270687171175538	0.0631988096939684
ENSRNOG00000038957	41.6540148467359	-1.82976	0.610684521743565	2.99624710962631	0.00273324842867117	0.0637322998122797
ENSRNOG00000023969	1383.48298381041	-1.91938	0.641633296949349	2.99140436907155	0.00277697501148516	0.0645852193469089
ENSRNOG00000062608	199.831546206186	1.28604	0.430098160951298	-2.99011	0.00278876443563656	0.0647760438513988
ENSRNOG00000019422	1141.87618650738	2.14053	0.716229959975339	-2.98861	0.00280247645043249	0.064927630686879
ENSRNOG00000064789	297.192917060099	1.31441	0.439916132993382	-2.98787	0.00280933317611744	0.0649748947104388
ENSRNOG00000015131	264.747556859186	-1.12735	0.377342155148906	2.98760710291554	0.00281170757919114	0.0649748947104388
ENSRNOG00000020573	36.250739837281	1.24612	0.419370321538027	-2.97141	0.00296439754609951	0.0674914072273155
ENSRNOG00000018778	726.152434223086	-1.05315	0.354736379318269	2.96881888916621	0.0029894673597753	0.067867669168969
ENSRNOG00000069392	17.631474071498	2.47269	0.835003538642217	-2.96129	0.0030635454904138	0.0689333074842443
ENSRNOG00000066814	582.125734227716	1.03651	0.35008472233706	-2.96075	0.00306892041504575	0.0689333074842443
ENSRNOG00000015727	21.7257961619407	1.14444	0.387546761328867	-2.95304	0.00314660265873044	0.0702870910332729
ENSRNOG00000042404	27.2574405232449	-1.17106	0.396905823361831	2.95046657105584	0.00317294378108594	0.0707006992207202
ENSRNOG00000033722	27.394603866364	1.02066	0.346485431480875	-2.94576	0.0032216262499034	0.0711159937554331
ENSRNOG00000068163	163.202259657198	1.0171	0.34546930257596	-2.9441	0.00323898338798206	0.0711159937554331
ENSRNOG00000008526	80.8112219471346	-3.9636	1.34615254119917	2.94439033923403	0.00323591597362948	0.0711159937554331
ENSRNOG00000014758	34.3423106233418	1.13837	0.387492015775765	-2.9378	0.00330550282668841	0.0722294335926074
ENSRNOG00000013290	63.9952778981144	1.00802	0.343278276476178	-2.93645	0.0033199341706487	0.0723697592253228
ENSRNOG00000070591	21.7670906171127	-1.64352	0.560322312640343	2.9331648658211	0.00335525670965613	0.0726685999227726
ENSRNOG00000045553	40.4776	1.1175	0.38139394978832	-2.93005	0.00338906513486494	0.0730359902567676
ENSRNOG00000017538	41.638368590938	1.40694	0.480453975144943	-2.92835	0.00340763803212518	0.0731347112571663
ENSRNOG00000007567	28.6011203894064	1.3417	0.45885904885345	-2.92399	0.0034557675727103	0.0736532643133444
ENSRNOG00000012215	39.1467094305183	-1.11637	0.381804299764095	2.9239453584635	0.00345625411641393	0.0736532643133444
ENSRNOG00000068351	19.0231012354153	1.21555	0.415782952489031	-2.92353	0.00346084240898718	0.0736641733484186
ENSRNOG00000062392	93.4107633817663	1.04022	0.356623219585629	-2.91687	0.00353568574226359	0.0743464328920884
ENSRNOG00000063332	87.3044595406796	-1.01731	0.34880769991412	2.91654388586293	0.0035393292783	0.0743464328920884
ENSRNOG00000009298	26.137460857907	1.53873	0.528031371303257	-2.91409	0.00356727098872427	0.0745093884011259
ENSRNOG00000063659	78.5286718651013	1.27152	0.436437273655635	-2.91341	0.00357505679010948	0.0745093884011259
ENSRNOG00000006956	63.6859785851465	-1.09829	0.376750673602105	2.91516688324246	0.00355498391785155	0.0745093884011259
ENSRNOG00000042193	713.895667496397	1.01136	0.347702489019512	-2.90869	0.00362950988583156	0.0752661209917867
ENSRNOG00000020525	52.4525445539009	-1.22649	0.421692937369218	2.90848038540245	0.00363189959077184	0.0752661209917867
ENSRNOG00000047951	13.9727011861838	1.79794	0.619471643720396	-2.90238	0.00370340441738283	0.0760502513937785
ENSRNOG00000006227	805.923936115098	-1.21315	0.418467017400494	2.89904538423133	0.00374300710721116	0.0766023572303657
ENSRNOG00000025527	30.3409692386304	1.73284	0.598514761023102	-2.89523	0.00378884106755604	0.0770284522868306
ENSRNOG00000064806	80.9791383165894	1.64404	0.567676621263857	-2.89608	0.0037785712860507	0.0770284522868306
ENSRNOG00000014297	632.726150263434	1.01266	0.35063213560907	-2.8881	0.00387579080314173	0.0780818457118998
ENSRNOG00000006418	1608.26436537477	-1.11475	0.386611872897156	2.8833714821593	0.00393443155318126	0.0788238498864064
ENSRNOG00000015253	30.9557520160166	1.24519	0.43323377629343	-2.87418	0.00405077243273882	0.0808856448972632
ENSRNOG00000067233	237.268773447349	2.20859	0.770713032889031	-2.86564	0.00416167248845879	0.0824132659635986
ENSRNOG00000069223	18.5747689389701	1.12539	0.392809507515983	-2.86499	0.00417025626895133	0.0824132659635986
ENSRNOG00000042960	173.674495683822	-1.43604	0.501058900454184	2.86600672198355	0.00415685419062275	0.0824132659635986
ENSRNOG00000018463	50.5651269029836	1.10501	0.386048056619381	-2.86236	0.00420498919340427	0.0829567245786119
ENSRNOG00000026861	19.4844743146887	1.44074	0.503565378392196	-2.86108	0.00422199721240033	0.0832014303438237
ENSRNOG00000006877	98.3576822314676	1.00799	0.352935209571526	-2.85602	0.00428981786463609	0.0839828664019984
ENSRNOG00000009492	90.1295561330724	-1.33078	0.466008707303551	2.85570180710894	0.00429418231173961	0.0839828664019984
ENSRNOG00000053691	207.433614206285	1.05789	0.370661571153387	-2.85407	0.00431628321542084	0.0842293150487966
ENSRNOG00000030034	17.2799065501773	-1.83355	0.642613444853791	2.85326586001088	0.00432724027054981	0.0842646109149845
ENSRNOG00000038406	5.00630504754505	-2.81547	0.987029147920019	2.85247333023397	0.00433804524309737	0.0843840856706271
ENSRNOG00000024494	5.6580873924101	2.24443	0.787404672402806	-2.85042	0.004366169305463	0.0846577741620407
ENSRNOG00000063876	13.7380900185886	2.42756	0.851860934512316	-2.84971	0.00437587499556565	0.0846642794912921
ENSRNOG00000012645	28.4727100436517	1.02521	0.35994781169346	-2.84821	0.00439653682597635	0.0849730662911428
ENSRNOG00000065115	82.3294761728121	1.59104	0.558690735653208	-2.8478	0.00440226074244164	0.0849927926032722
ENSRNOG00000065406	396.348663136635	3.10949	1.09428220514148	-2.84158	0.00448912689234204	0.0863524029632429
ENSRNOG00000070930	86.8539408079619	1.01109	0.355815268893152	-2.84162	0.00448855656026697	0.0863524029632429
ENSRNOG00000068561	10.7576843342976	-1.82718	0.643563913578838	2.8391551233457	0.00452331615082919	0.086563106421997
ENSRNOG00000056062	13.2352521148375	1.47774	0.52157639864811	-2.83323	0.00460807209176086	0.0876267152725917
ENSRNOG00000066439	36.1034146533425	-1.11607	0.394978059071172	2.82565878323894	0.00471834962273372	0.0889105767777205
ENSRNOG00000015585	70.6515551732281	-1.09156	0.386881065314208	2.8214290007791	0.00478102192705759	0.0898106520206421
ENSRNOG00000006503	10.3993	-1.85831	0.660084880855422	2.81526579373471	0.00487369066304242	0.0910780392676727
ENSRNOG00000062356	2396.29946217766	-2.29999	0.818202289632369	2.81102283317337	0.00493842811693099	0.0915305994882665
ENSRNOG00000033444	48.4982055427606	-1.50693	0.536389599343138	2.80939230902314	0.00496351218538685	0.0917133217813147
ENSRNOG00000065011	13.7499726211401	1.52254	0.542411878052553	-2.80699	0.00500072162280845	0.0922120259798079
ENSRNOG00000013232	36.2302017761526	1.01604	0.362059157684152	-2.80627	0.00501189498235718	0.0922300959533366
ENSRNOG00000038540	77.3721077801073	-1.59648	0.570496477702252	2.79839912192927	0.00513566088092499	0.0935549675193502
ENSRNOG00000066355	47.3952451905332	1.353	0.483891457420045	-2.79607	0.00517275177817516	0.0938522062082363
ENSRNOG00000025235	12.6777518348488	1.30407	0.467560982232672	-2.78909	0.00528560571954492	0.0953255298981
ENSRNOG00000020839	47.8205536191312	1.06824	0.383202048440062	-2.78767	0.00530887559368329	0.0955069205676705
ENSRNOG00000021255	464.177040176467	-1.05152	0.377321257359941	2.78679625045995	0.00532319367870501	0.0956217027513701
ENSRNOG00000049303	100.555756248404	4.63919	1.66544300918495	-2.78556	0.00534356838363623	0.0957972462903673
ENSRNOG00000021916	13.964118558241	1.62277	0.582523853288256	-2.78576	0.00534025187895564	0.0957972462903673
ENSRNOG00000010210	109.121824901885	-1.05093	0.377594809064906	2.78323425949054	0.00538199310879374	0.0961047405820273
ENSRNOG00000025350	43.8692794432313	1.01179	0.363619144514803	-2.78256	0.0053931546908067	0.0961141010035186
ENSRNOG00000011007	1541.99295463777	-1.071	0.385651115820603	2.77712646193453	0.00548418365903012	0.0971614538258169
ENSRNOG00000064184	254.913189430656	-2.18017	0.784839597091388	2.77785327212294	0.0054719321493448	0.0971614538258169
ENSRNOG00000037198	624.021015408259	-2.23805	0.805802378736207	2.77742239362403	0.00547919228765231	0.0971614538258169
ENSRNOG00000025735	49.8354762199502	-1.63483	0.588778774264262	2.7766515069798	0.00549220313004797	0.097208229934473
ENSRNOG00000068238	16.9427325561521	1.22241	0.440598584490749	-2.77444	0.00552975520737341	0.0976997195793239
ENSRNOG00000042465	80.136523498108	-1.05628	0.380803835172452	2.77382208672323	0.00554019676307876	0.0976997195793239
ENSRNOG00000046151	87.7525919148978	-1.16294	0.419398373335867	2.77288482592363	0.00555617816671626	0.09786130180383
ENSRNOG00000015303	5.59428131407019	2.26079	0.815602587842613	-2.77193	0.00557246829430412	0.0980526529175947
ENSRNOG00000042905	1500.06995889637	-1.31592	0.475698293404761	2.76629266869038	0.00566976251692525	0.0992812775613917
ENSRNOG00000011360	9.0817147283786	1.64149	0.59380267347443	-2.76437	0.0057033377164998	0.099676030826758
ENSRNOG00000069240	38.9185464570265	-3.2863	1.18874251229379	2.76451627681538	0.00570072629654362	0.099676030826758
ENSRNOG00000070799	88.7515312138867	-1.11212	0.402481429747905	2.76315499882844	0.00572455747344473	0.0999502203890046
ENSRNOG00000071189	374.336234671009	1.34504	0.488238584062754	-2.75489	0.00587118634239322	0.101821697114576
ENSRNOG00000008146	26.110704017843	1.15254	0.418357723349927	-2.7549	0.00587092684429033	0.101821697114576
ENSRNOG00000007483	408.524887737752	-1.19198	0.432879204130643	2.75361738367927	0.00589406295307787	0.101867727029135
ENSRNOG00000032410	22.7150875381913	1.47075	0.534702834775457	-2.75059	0.00594882514094627	0.102577499162252
ENSRNOG00000008100	9.07546490589646	1.64296	0.597471001655238	-2.74986	0.00596199061143653	0.102608697465971
ENSRNOG00000015878	60.5767795649368	-1.46647	0.53499898932762	2.7410757202527	0.0061238393106863	0.104301508184177
ENSRNOG00000067131	16.6590135077422	-1.72459	0.629777960708052	2.73840596358193	0.00617378135661974	0.104658914536093
ENSRNOG00000059765	57.3373568959858	-1.04254	0.381140203408033	2.73531752321724	0.00623201286746964	0.105152852033654
ENSRNOG00000027655	79.9569935126953	1.1827	0.432524514755145	-2.73442	0.00624902580775897	0.105341553518668
ENSRNOG00000006767	167.231646991691	-1.16438	0.426187347841652	2.73207662489666	0.00629365018330616	0.105797723220954
ENSRNOG00000047393	13.624717117652	2.06846	0.757478779045499	-2.73072	0.00631958104402096	0.106134896883367
ENSRNOG00000042747	25.8256456046185	-1.29547	0.475496547188393	2.72445648348452	0.00644074174299976	0.107470585445751
ENSRNOG00000010473	32.9290084468207	1.15227	0.42549240338069	-2.7081	0.00676702060262585	0.110767055534467
ENSRNOG00000012557	1018.89118090908	-2.39383	0.884205803208538	2.70732708263506	0.00678273948067987	0.110916060102244
ENSRNOG00000017226	24.3439965840654	-1.37414	0.507983673296504	2.70507887217022	0.00682881733870284	0.111475662265311
ENSRNOG00000023551	5.71704604375562	-2.46122	0.9110065510179	2.70164949166778	0.00689964557229822	0.112530230268052
ENSRNOG00000007539	1462.30370587893	-1.99499	0.738806848772396	2.70028161745808	0.00692808040270941	0.112790397258885
ENSRNOG00000004206	674.10164046099	-1.17864	0.436690853721981	2.69903215133729	0.00695414575790283	0.113067504140592
ENSRNOG00000003895	880.32148054737	1.95313	0.723950879589738	-2.69787	0.00697847527486462	0.113263962343212
ENSRNOG00000055560	8.27932186504696	1.71207	0.634890698854342	-2.69663	0.00700448384581392	0.113451296930001
ENSRNOG00000009096	46.1036962431902	1.02583	0.380633237609254	-2.69507	0.00703738291140341	0.113851876984755
ENSRNOG00000066887	217.816157962697	1.09667	0.407202132936925	-2.69319	0.00707711121886414	0.113899859204342
ENSRNOG00000011907	9.01413885351464	1.78601	0.66412255975788	-2.68928	0.00716054574703294	0.114629616040944
ENSRNOG00000033109	33.5325772964558	-1.08246	0.40247555762034	2.68949616629608	0.00715599689977993	0.114629616040944
ENSRNOG00000009263	2037.39906708756	-1.03274	0.38439861696557	2.6866477562709	0.00721730190857771	0.114708762348204
ENSRNOG00000018712	40.2612612392847	-1.4389	0.535561736458723	2.68670608029658	0.00721604191537108	0.114708762348204
ENSRNOG00000057315	12.5314918344039	1.2916	0.483340562769748	-2.67223	0.00753490033296367	0.118092909637876
ENSRNOG00000062693	6.08584770301639	-2.35819	0.882575190617197	2.67194	0.00754132132821143	0.118092909637876
ENSRNOG00000026252	94.1899043553175	-1.14622	0.429224707932691	2.67043374844781	0.00757533192525213	0.118483329377362
ENSRNOG00000060949	7.51919990158719	2.76179	1.0358292686207	-2.66626	0.00766998759640733	0.119796323124181
ENSRNOG00000021474	254.714523198048	1.00051	0.375749148577954	-2.66272	0.00775123409497825	0.12028706782907
ENSRNOG00000018951	205.609765287415	-1.23454	0.463597999918715	2.6629605577104	0.00774564925496081	0.12028706782907
ENSRNOG00000037375	5.16193877652861	-3.22894	1.21251864667484	2.66300183532729	0.00774469917144744	0.12028706782907
ENSRNOG00000005480	4707.97219335471	-1.10122	0.414313144429817	2.65794713602875	0.00786182238843351	0.121324502460617
ENSRNOG00000062345	18.2684296347036	1.11653	0.420188982618894	-2.65722	0.00787878244821942	0.12136722035835
ENSRNOG00000015835	100.228366707403	-1.04691	0.39431085760113	2.6550374577562	0.00792996024238675	0.121752176329797
ENSRNOG00000002919	64.8873088470233	-1.42984	0.538835726478939	2.65357502587492	0.00796440629385293	0.122177237806635
ENSRNOG00000001156	8.84126672358757	1.71485	0.647256914402788	-2.64941	0.00806321928049828	0.123066246298889
ENSRNOG00000016684	18.3780785320716	1.54791	0.584999876657061	-2.646	0.00814497348258997	0.123985191186227
ENSRNOG00000042547	5.34598123198221	2.96677	1.12239932337054	-2.64324	0.00821167907409797	0.124470740755235
ENSRNOG00000047304	15.1033440951142	1.75595	0.664863158598295	-2.64107	0.0082644721959384	0.124709617508546
ENSRNOG00000030530	397.91499721861	-1.01409	0.384029275519535	2.64066257659819	0.00827440824485345	0.124709617508546
ENSRNOG00000014948	74.0177350285417	1.0409	0.394242192326993	-2.64026	0.00828415566175161	0.124752480802928
ENSRNOG00000015308	128.039619444723	-1.08401	0.411241956789051	2.63595019797749	0.00839020446698349	0.125929721696726
ENSRNOG00000042140	141.293133791118	-1.19368	0.453590252669224	2.63161680341044	0.00849796505693378	0.126923570616102
ENSRNOG00000009565	323.996619771048	2.15949	0.822028428322542	-2.62703	0.00861336875195809	0.128108795651551
ENSRNOG00000046377	15.1339918155314	-1.52763	0.581980317899858	2.62488054990663	0.00866793701200338	0.128282964639326
ENSRNOG00000007590	14.2740997295049	1.71562	0.653861041424217	-2.62384	0.00869457439621986	0.128365730321968
ENSRNOG00000020539	9.91447023917003	1.44473	0.551222017662356	-2.62095	0.00876849680081583	0.129245926335679
ENSRNOG00000058422	882.180261819444	-1.09491	0.418557105162007	2.61591996153044	0.00889874143409876	0.13063294594281
ENSRNOG00000016148	149.967550950762	-1.00552	0.385132162915493	2.61085000426164	0.00903174979963847	0.131714335776655
ENSRNOG00000023458	22.5740436431472	1.49584	0.573371162771423	-2.60885	0.00908473397709886	0.13175780714298
ENSRNOG00000048231	9.2939875319934	-1.53132	0.58738210320506	2.6070190135652	0.00913342884909657	0.132251756996814
ENSRNOG00000008943	8.96729486439898	2.48257	0.953034489582536	-2.60491	0.0091898879179375	0.132432587372447
ENSRNOG00000034174	5.75031560154746	2.53119	0.973938143361332	-2.59892	0.00935165722286043	0.134015699979628
ENSRNOG00000066387	22.6601221642553	-1.50048	0.577570649782303	2.59792113057857	0.00937900334461039	0.134301085135067
ENSRNOG00000013103	9.55364724704311	1.74856	0.673987470478148	-2.59435	0.00947702757468558	0.135169191240839
ENSRNOG00000038328	13.8947970158829	1.17197	0.452127337180923	-2.59213	0.00953848569578526	0.135554585363345
ENSRNOG00000006990	6.00130784435058	2.1654	0.836316899262238	-2.58921	0.00961974029129542	0.135581850515787
ENSRNOG00000050860	80.4225523400788	1.4319	0.552688617920195	-2.59079	0.00957563805952164	0.135581850515787
ENSRNOG00000070523	27.3411521532839	-1.23091	0.475363463590896	2.58941722760163	0.00961385322652227	0.135581850515787
ENSRNOG00000002434	197.426180560045	1.2952	0.500757068726576	-2.58649	0.00969591645397713	0.13603641788806
ENSRNOG00000059500	21.2721181617874	1.22389	0.473700024825794	-2.58368	0.00977536413006866	0.136832382025152
ENSRNOG00000045554	5.28033065718885	-2.10363	0.815640141501619	2.57911003055868	0.00990552298645055	0.138119371827275
ENSRNOG00000064963	5.37985166779334	1.94254	0.753357811785812	-2.5785	0.00992289454762091	0.138200272617797
ENSRNOG00000010261	31.5377089695901	1.60249	0.621863705101882	-2.57691	0.00996881293301454	0.138282324356207
ENSRNOG00000010791	26.7001624298424	-1.26888	0.49241498357839	2.57684119782956	0.00997077464645776	0.138282324356207
ENSRNOG00000013364	11.8505894616936	1.52648	0.592635372670774	-2.57575	0.0100022284133017	0.138505953759981
ENSRNOG00000006076	38.7111585146633	1.00414	0.389814478292794	-2.57594	0.00999694361703809	0.138505953759981
ENSRNOG00000009785	139.496364423781	-1.16037	0.451100559749032	2.57230757902073	0.0101023095944358	0.139261533586144
ENSRNOG00000053384	25.9410967603708	1.32661	0.516392538417222	-2.569	0.0101991850993047	0.140159295763905
ENSRNOG00000027096	298.341860066859	-1.00856	0.393349637267699	2.56402239675711	0.0103466867808398	0.141486662228998
ENSRNOG00000071079	10.2940728658198	-1.74522	0.681916337354094	2.5592902642459	0.0104886124532936	0.142563350976483
ENSRNOG00000038129	36.8429308953548	-2.10728	0.824447726064449	2.55598903969628	0.0105886454024501	0.143302412065283
ENSRNOG00000064414	19.9026581613616	-1.37814	0.539786638652792	2.55311903363154	0.0106763002400956	0.144193887622398
ENSRNOG00000060054	44.3599	1.67545	0.657049701762918	-2.54996	0.0107734412262697	0.145043547304274
ENSRNOG00000015275	126.585961162899	-1.14149	0.448082568181183	2.54749017523079	0.0108500908278505	0.145337081900942
ENSRNOG00000015057	6.43636552489903	2.12639	0.83586868113906	-2.54392	0.0109615105833741	0.145758247058244
ENSRNOG00000061813	977.344092863734	-1.24976	0.491564923827346	2.54241047457654	0.0110090799952015	0.145854167590386
ENSRNOG00000025959	72.599991860769	-1.2099	0.476085379023406	2.54134590633472	0.0110426610185754	0.146191888107454
ENSRNOG00000069848	7.45802693056338	-2.14271	0.843432946731337	2.54046115241757	0.0110706391448148	0.146454992669069
ENSRNOG00000068592	14.9287866549217	1.74585	0.688189433213608	-2.53687	0.0111848509590084	0.147540788081335
ENSRNOG00000002792	23.4082782704325	2.44581	0.964586151785582	-2.5356	0.0112254317620763	0.147940210917835
ENSRNOG00000062915	397.859303213099	1.83362	0.724037751484897	-2.5325	0.0113253172812122	0.148411753871491
ENSRNOG00000007408	22.9632366654071	1.03918	0.410568251310787	-2.53107	0.0113714210884108	0.148800108970797
ENSRNOG00000000446	6.91154121446634	2.08554	0.825962632215853	-2.52498	0.011570459720612	0.150641050152146
ENSRNOG00000014795	30.8762498200606	1.33756	0.529819665724951	-2.52457	0.0115841345855878	0.15069663759292
ENSRNOG00000019985	6.59182535178673	1.80938	0.717878253267192	-2.52046	0.0117201409534901	0.152042115700302
ENSRNOG00000046057	14.9309573010359	1.2575	0.499134585053676	-2.51936	0.0117569436598682	0.152300880915755
ENSRNOG00000060105	8.84254443447754	1.82082	0.723521787244653	-2.51661	0.011849005361456	0.153054593200051
ENSRNOG00000003741	8.06071	2.06959	0.822545298087087	-2.51609	0.0118666312128771	0.153139591862589
ENSRNOG00000021855	15.9650216899991	1.38918	0.552527358821648	-2.51424	0.0119290606578343	0.153430644233256
ENSRNOG00000068034	12.6717619205126	-1.45752	0.579588478410569	2.51474458793167	0.0119118645052582	0.153430644233256
ENSRNOG00000066556	47.7376431221595	-2.747	1.09310642692225	2.51301721575926	0.0119703493274917	0.153850819311562
ENSRNOG00000070565	25.9566009942505	1.85005	0.736426852971426	-2.51219	0.0119982981504562	0.153992362128476
ENSRNOG00000003802	238.483463313276	-1.27235	0.507082540064699	2.50914983325411	0.0121022138330212	0.154448521311107
ENSRNOG00000070474	11.5429832684152	-1.34635	0.53634235084325	2.51025012608643	0.0120645671987441	0.154448521311107
ENSRNOG00000070208	15.8789321237731	2.35042	0.938746764436478	-2.50379	0.0122872411800101	0.155965022182238
ENSRNOG00000009920	7.44529419006482	2.7316	1.09186685196274	-2.50177	0.0123575195038436	0.156162751716055
ENSRNOG00000005392	47.5742101345726	-1.02578	0.410432797017999	2.49927315353229	0.0124448345806885	0.15715625835613
ENSRNOG00000036837	421.412515364421	-1.08267	0.433367918582016	2.49828061522669	0.0124797361401013	0.157307266083137
ENSRNOG00000066835	13.7054338247485	-1.14315	0.457840764802454	2.4968322403545	0.012530822241874	0.157362396617724
ENSRNOG00000033490	14.0391260983487	1.62899	0.653248677676681	-2.49367	0.0126428899490631	0.15789195872116
ENSRNOG00000000775	6.54751657411528	-1.58805	0.636799507719654	2.49380012405416	0.0126383689587324	0.15789195872116
ENSRNOG00000018247	534.145240517542	-1.90984	0.765786071770447	2.49396479276452	0.012632507377309	0.15789195872116
ENSRNOG00000017161	7.60347566037221	-2.02106	0.811415615383495	2.49077750565904	0.01274639125102	0.158418181772477
ENSRNOG00000000885	18.8131587831936	1.06995	0.429634956561008	-2.49036	0.0127613523773601	0.158480507066521
ENSRNOG00000007261	15.7646830317803	1.24081	0.498957820393893	-2.4868	0.0128898742757269	0.159543094545658
ENSRNOG00000031955	6.92544	2.60825	1.04922759347978	-2.48587	0.0129234380546878	0.159849041126806
ENSRNOG00000017514	14.5297563407376	1.47643	0.594109543295606	-2.48511	0.0129512216266515	0.160083123129425
ENSRNOG00000019318	23.8561392317465	1.17778	0.474087925363722	-2.4843	0.0129805735397598	0.160226738003415
ENSRNOG00000007178	663.523863369561	-1.02899	0.414731454165406	2.48110355974779	0.0130976314235678	0.160857676742494
ENSRNOG00000014361	18.7579096676951	1.33561	0.539041576315314	-2.47775	0.0132214307565719	0.16176335490996
ENSRNOG00000004459	48.2193978987245	1.47914	0.597844923256538	-2.47411	0.0133566924732398	0.162768422205055
ENSRNOG00000000479	553.412725296203	-1.01193	0.409453755917287	2.47141662924492	0.013457892711996	0.163659205382557
ENSRNOG00000021513	48.9332705882111	1.456	0.590773856464277	-2.46456	0.0137181887798031	0.165598790540963
ENSRNOG00000060329	1117.93093973531	-1.11481	0.452421347555529	2.46409701974284	0.013735892512486	0.165701811477392
ENSRNOG00000068424	6.37842658864439	2.46054	0.999706786018873	-2.46126	0.0138449982551307	0.166179737863857
ENSRNOG00000019050	463.06539855589	-3.34832	1.36361359963922	2.45547293064359	0.0140699348891577	0.167797879856143
ENSRNOG00000070134	139.05387513007	1.99059	0.81098920895612	-2.45452	0.0141072729999628	0.167865454817844
ENSRNOG00000064855	15.3359975749732	-1.45149	0.591842793427168	2.45248909198654	0.0141871680757298	0.168225928016085
ENSRNOG00000063638	90.923124796245	1.30497	0.532869292691102	-2.44894	0.0143276994858529	0.169219262100263
ENSRNOG00000003476	22.0912378352654	-1.25029	0.510618268959398	2.44858599156866	0.0143418191116829	0.169219262100263
ENSRNOG00000013279	14.8145272994714	1.39161	0.568592399872134	-2.44746	0.0143868576879359	0.169371273797191
ENSRNOG00000029841	14.0644378589893	1.8803	0.769303803235162	-2.44415	0.0145193123708077	0.170252482621018
ENSRNOG00000008902	9.79551557665196	1.41329	0.578282140060078	-2.44394	0.0145276591335073	0.170252482621018
ENSRNOG00000035501	7.20676610184571	1.56086	0.640389131421217	-2.43737	0.0147946420577679	0.172137172214899
ENSRNOG00000033261	14.8952027075646	1.71335	0.704740163867075	-2.43119	0.0150494683282125	0.173775681890817
ENSRNOG00000070803	5.8736469435492	-1.8845	0.775087618354706	2.43133273525731	0.015043392430994	0.173775681890817
ENSRNOG00000064738	5.83045	1.92731	0.794104518215539	-2.42702	0.0152233621718205	0.175112271041991
ENSRNOG00000062067	7.29023051454697	-1.51322	0.623772700128494	2.42591664498913	0.0152697769970452	0.175216906951187
ENSRNOG00000030151	6.55022709297745	1.92664	0.795569602244476	-2.42171	0.0154475603775871	0.176455665981907
ENSRNOG00000012950	90.6025323473226	1.01051	0.417434226758298	-2.42077	0.0154877600496914	0.176733844563476
ENSRNOG00000064245	97.3464582980886	2.4886	1.03194748692704	-2.41156	0.0158844266282057	0.179180695130028
ENSRNOG00000019542	2052.00616123665	-1.04122	0.431903056650342	2.41078364196062	0.0159182883243199	0.179227033214196
ENSRNOG00000063439	6.15558201349872	1.83226	0.762129624740683	-2.40413	0.0162110884854141	0.17950403187495
ENSRNOG00000026203	5.51287151341978	-1.77266	0.737336368240322	2.40414	0.0162103737545594	0.17950403187495
ENSRNOG00000001959	4476.89774902645	-1.84688	0.767644661503049	2.40590482221112	0.0161324670970598	0.17950403187495
ENSRNOG00000052386	415.874359862359	-2.74505	1.14146868585496	2.40483907265061	0.0161795888817648	0.17950403187495
ENSRNOG00000070916	16.8254594358797	-1.08348	0.451233584639414	2.40114997360919	0.0163436366344951	0.180639668270313
ENSRNOG00000010545	18.0096102573732	-1.62926	0.679344118273798	2.39828178351274	0.0164721880070653	0.18150543260712
ENSRNOG00000019890	128.084147555151	2.07288	0.865773518077142	-2.39425	0.0166543602005406	0.182621931543671
ENSRNOG00000004712	15.1830950044143	1.15269	0.481667992456278	-2.39311	0.0167060208486509	0.182855543764973
ENSRNOG00000070917	8.75175626983411	-1.43184	0.598988725832142	2.39042175671128	0.0168290345816608	0.183756787870207
ENSRNOG00000033220	430.440056934258	-1.73421	0.725820721691736	2.38930416235905	0.0168803207023817	0.183987694836115
ENSRNOG00000065788	14.0507815183946	-2.19544	0.919090537053532	2.3887145893995	0.0169074312887895	0.184016366663677
ENSRNOG00000062933	13.2431484379486	1.28559	0.538601422360898	-2.38691	0.0169907930387545	0.184212630510094
ENSRNOG00000068973	8.26689565449012	2.38728	1.00120953429181	-2.3844	0.0171071390320577	0.184783687655896
ENSRNOG00000056550	9.5753643342852	1.67033	0.700503938106543	-2.38447	0.0171038208998357	0.184783687655896
ENSRNOG00000039107	15.9484044985747	-1.33867	0.56173429393856	2.38311028253467	0.0171670506015836	0.18508341260733
ENSRNOG00000015076	17.9325629336526	1.74768	0.73544005439304	-2.37637	0.0174837821374593	0.186547275201492
ENSRNOG00000047098	33915.987457109	-1.74176	0.732768081379061	2.37695971929216	0.017455994237514	0.186547275201492
ENSRNOG00000011808	17.765571423088	-2.28813	0.962596008426539	2.37704472787619	0.0174519717877817	0.186547275201492
ENSRNOG00000049695	10.8455158653845	-2.38044	1.0026708385812	2.3741018769642	0.0175916959422515	0.187237177477425
ENSRNOG00000071002	131.956603618223	1.14244	0.481794515836406	-2.37122	0.0177295362727772	0.188022564545397
ENSRNOG00000069254	7.27430183544324	2.02991	0.85636109286068	-2.37039	0.0177694455725005	0.188161250400448
ENSRNOG00000006086	10.648	1.43005	0.605268894507408	-2.36268	0.018143482764472	0.190184941142457
ENSRNOG00000065905	10.5056755640421	2.69211	1.13997857283392	-2.36154	0.0181990037984906	0.190430919306615
ENSRNOG00000042825	244.401252614372	-1.02059	0.432161168270666	2.3615856027852	0.0181969702394527	0.190430919306615
ENSRNOG00000005857	7.32629769949486	2.05154	0.870867299235581	-2.35575	0.0184854798983497	0.191921759654339
ENSRNOG00000036585	11.939137851365	1.39111	0.59229088331923	-2.34869	0.0188393807475703	0.193929999493477
ENSRNOG00000008235	121.493901702673	-2.04628	0.872196537917991	2.3461216313018	0.0189699158158702	0.194665161106525
ENSRNOG00000009043	843.12401748582	1.00154	0.42716712304087	-2.3446	0.0190473663853415	0.194914161761999
ENSRNOG00000020322	122.199997600861	-1.21177	0.517117961694649	2.34331436750594	0.0191132708666605	0.195111880899629
ENSRNOG00000016526	19.7032765882669	1.16965	0.499273967443631	-2.3427	0.0191448889934292	0.195241133747324
ENSRNOG00000068865	317.06309198981	1.26586	0.541064813975403	-2.33956	0.0193062530425671	0.195702764759838
ENSRNOG00000016102	8.99852169997012	1.51399	0.648690578650673	-2.33392	0.0196001471218541	0.197788383215614
ENSRNOG00000058340	8.48567091135262	1.3898	0.596579757909296	-2.32962	0.0198262849201215	0.199710587955137
ENSRNOG00000001414	549.688620021346	1.1545	0.495760978794387	-2.32874	0.0198727532111385	0.19993683429267
ENSRNOG00000033321	33.183738076057	-1.19753	0.515854073761673	2.3214504060105	0.0202625477737416	0.201854741355724
ENSRNOG00000007869	98.7908278462492	-1.19562	0.515443688227262	2.3195967677237	0.0203627008767045	0.202406142762887
ENSRNOG00000010997	18.0987805400203	1.12236	0.485243292720842	-2.31299	0.0207233415453172	0.204825138516085
ENSRNOG00000015529	294.490870173966	-1.00594	0.435011469062435	2.31244073751326	0.020753407593545	0.204825138516085
ENSRNOG00000021109	7.75140501978877	-1.64007	0.709184673192757	2.31261910733841	0.0207435900553654	0.204825138516085
ENSRNOG00000006314	487.315239094222	-1.60671	0.695286280805096	2.31086536093845	0.0208402928888819	0.205346201087778
ENSRNOG00000053188	73.3147449234827	1.31829	0.57109758217048	-2.30835	0.0209796131625912	0.206044885576731
ENSRNOG00000025645	13.4053065843779	-1.43463	0.62145119939852	2.30851154322041	0.0209707015575785	0.206044885576731
ENSRNOG00000064415	19.2287766653402	2.15948	0.936160189498188	-2.30675	0.0210689884965388	0.206361892206478
ENSRNOG00000007031	23.7856789105064	1.11652	0.485261949511979	-2.30087	0.0213992438838893	0.208229284714984
ENSRNOG00000064426	17.7772864091434	-1.26465	0.551658753151967	2.29244769142367	0.0218798227022297	0.210863999723689
ENSRNOG00000069898	128.109597647607	3.1762	1.3879812041986	-2.28836	0.0221165788509616	0.211801110978128
ENSRNOG00000006204	14.462730756844	1.3528	0.591076496390382	-2.2887	0.0220965374193038	0.211801110978128
ENSRNOG00000068221	137.415911114292	1.23607	0.540079713050683	-2.28868	0.0220977213358842	0.211801110978128
ENSRNOG00000047321	990.409528014763	-1.92724	0.842725298068298	2.28691594304327	0.0222007298596376	0.212381889514829
ENSRNOG00000036647	22.4873316525143	-1.26514	0.554071467796361	2.28334521311261	0.0224100417267758	0.213866654064404
ENSRNOG00000057769	6.11187964112277	-2.59816	1.13801747163718	2.28305813369348	0.022426944245036	0.213866654064404
ENSRNOG00000003457	6.82351849572329	1.44974	0.635801333396356	-2.28018	0.0225972985428605	0.214924095772649
ENSRNOG00000065206	55.3340333956584	-1.59908	0.702401768835938	2.27658761433552	0.022810863193079	0.216272355069323
ENSRNOG00000004380	41.7926540116934	-1.8029	0.792636558465406	2.27455520298045	0.0229326260034716	0.217085114986241
ENSRNOG00000027430	65.1486128755558	-1.01907	0.448945146693521	2.26991233230406	0.0232129027157405	0.218189197356151
ENSRNOG00000067104	13.8689928098691	-1.17508	0.518017664986266	2.26840868488576	0.0233043089220648	0.218669419728952
ENSRNOG00000015403	141.440743982377	-1.23417	0.544764533264844	2.26551904799142	0.0234808464775465	0.219514938797591
ENSRNOG00000063262	7.39739006341799	1.70942	0.756459006533918	-2.25976	0.0238359346836439	0.221495886896575
ENSRNOG00000062673	5.38296200034757	1.74741	0.774065195892048	-2.25744	0.0239806135592226	0.22219271287389
ENSRNOG00000008055	352.108288411425	-1.07028	0.475520109186453	2.25076255978223	0.024400580054234	0.22488876618939
ENSRNOG00000066314	8.14337490934323	-1.37567	0.612167404409605	2.24721407114693	0.0246263493381307	0.2256274409262
ENSRNOG00000048468	27.2496263532586	-1.17421	0.523615137483533	2.24250789564262	0.0249285655879094	0.227289918468159
ENSRNOG00000014641	7.36937045984379	-1.68098	0.749698280987363	2.24220818717048	0.0249479202652286	0.227349403486105
ENSRNOG00000055769	9.12108486577676	1.4271	0.636776802631464	-2.24113	0.0250175102383976	0.227818616011385
ENSRNOG00000017061	8.01883934083766	-1.45684	0.650654988385242	2.23903711863226	0.0251535010939819	0.228531381734211
ENSRNOG00000067229	27.5178827542542	-3.02133	1.34935055835398	2.23909598875828	0.0251496712161855	0.228531381734211
ENSRNOG00000023086	9.35042010681734	-1.99358	0.891077565912512	2.2372649568406	0.0252690281287337	0.229120224442722
ENSRNOG00000053772	73.0814403482133	-1.34025	0.600047362505104	2.2335700145595	0.0255113787354823	0.230047966631188
ENSRNOG00000018185	18.3964489933927	-1.38423	0.62143776761404	2.22747005043834	0.0259158752708284	0.231653567142578
ENSRNOG00000029082	12.1892098765439	1.0847	0.487592541031214	-2.22461	0.0261072989273018	0.232750369469793
ENSRNOG00000010325	8.91288656570647	-1.25393	0.564367723832976	2.22183546549463	0.0262944269845328	0.233841825805852
ENSRNOG00000011484	9.54443810586489	1.19254	0.537057592366489	-2.2205	0.0263845972850629	0.234507243512735
ENSRNOG00000046946	11.6996512548287	-1.60856	0.724523509904651	2.22015598284627	0.0264081810939304	0.234507243512735
ENSRNOG00000037409	104.124624599405	-1.05106	0.473620639721305	2.21920701698017	0.0264726439152426	0.234805586401376
ENSRNOG00000007441	11.0670853589666	1.23534	0.557289861003238	-2.21669	0.0266441132158593	0.23556055280029
ENSRNOG00000008057	12.3197245768067	1.42975	0.646598136129604	-2.21119	0.0270224282728881	0.23797383105232
ENSRNOG00000013729	66.9789713689242	1.05757	0.479311757595325	-2.20643	0.0273542225691012	0.240081758459148
ENSRNOG00000011316	153.956235992582	1.01214	0.459009897607078	-2.20504	0.0274511685372395	0.240577141918747
ENSRNOG00000061299	25219.5476514593	-1.70121	0.774120863628377	2.19759918412055	0.0279776814271233	0.242952753997859
ENSRNOG00000067260	7.21843375935955	-1.38903	0.633766015729288	2.19171449205681	0.0284001286524032	0.24442610505316
ENSRNOG00000027392	6.33821508838263	-1.67474	0.764275027925554	2.19128200657374	0.028431391335385	0.24442610505316
ENSRNOG00000002873	5.02061863892725	-2.25483	1.02959626813155	2.19001535444214	0.0285231232785243	0.244865254520766
ENSRNOG00000055383	19.3873904755682	1.00947	0.461043913112014	-2.18953	0.0285585815386402	0.245053241683175
ENSRNOG00000069369	11.401182154496	-1.09921	0.502675971178785	2.18672594443257	0.0287625364487778	0.246218757065781
ENSRNOG00000070220	6.57037577420019	1.67766	0.767542569366959	-2.18576	0.0288332255842553	0.246357077793418
ENSRNOG00000063615	33.6270785643019	-3.4945	1.60021314927316	2.18377039551593	0.0289791240110701	0.246786875590975
ENSRNOG00000029886	116671.160965171	-1.53602	0.703443301755129	2.18357407791561	0.0289935600847729	0.246793511206751
ENSRNOG00000027037	116.205428559965	-1.07573	0.492728531571697	2.18321152495819	0.029020236428191	0.246904280835141
ENSRNOG00000064546	71.1523423686589	-1.03412	0.473941209062226	2.18196223509464	0.0291123200141297	0.246976250576008
ENSRNOG00000017983	810.200807925187	-1.06588	0.488588259641243	2.18155582192389	0.0291423303769109	0.246976250576008
ENSRNOG00000019278	14.2551235256854	4.23488	1.94464866379794	-2.17771	0.0294277694719766	0.248036017783624
ENSRNOG00000037364	9.18453110334528	4.64035	2.1310893771691	-2.17746	0.0294465515160353	0.24807861652507
ENSRNOG00000069108	11.7676504247659	1.16473	0.534964321707642	-2.17722	0.0294644545363862	0.248113773498152
ENSRNOG00000012176	18.6232523620865	-1.11575	0.513199411638927	2.17410067654284	0.0296975751792427	0.249843985597809
ENSRNOG00000015478	6.44703110398347	-1.56921	0.722804380846504	2.17100180565434	0.0299310358858329	0.251064136049888
ENSRNOG00000063825	8.0175699119797	1.38317	0.640693207514717	-2.15887	0.030860215866791	0.255814202260909
ENSRNOG00000021669	30.5315696039622	-1.39172	0.644877885851703	2.15810861308893	0.0309193882605282	0.256057482319572
ENSRNOG00000029121	528.676319022654	2.92017	1.36017932596715	-2.1469	0.031800983987948	0.260504063134083
ENSRNOG00000026523	14.1780149568759	1.23025	0.576197690231227	-2.13512	0.0327508837165874	0.264450225935047
ENSRNOG00000008656	112.309203668481	-1.99198	0.933791678261834	2.13321542020527	0.0329070587324279	0.265201779497103
ENSRNOG00000027035	289.709689802949	-1.02921	0.483698561289291	2.12779171443622	0.0333543566442246	0.266798598565273
ENSRNOG00000030111	10.3894418726016	1.20328	0.567573341229034	-2.12005	0.0340018792517316	0.269180440062377
ENSRNOG00000014083	5.34509262027363	-1.70376	0.803724207099906	2.11982593632412	0.0340207271790929	0.269180440062377
ENSRNOG00000067938	12.094133755686	-1.15242	0.544308713598511	2.11722676541575	0.0342406068555019	0.26961307472147
ENSRNOG00000070151	5.22031660311858	-1.87861	0.887967689747839	2.11562715342925	0.0343765305762305	0.270468931057018
ENSRNOG00000011205	100.528290719248	1.04785	0.495656544352886	-2.11407	0.0345092370828998	0.27090200839491
ENSRNOG00000003755	5.27577304453771	-2.08283	0.985700463328819	2.1130426702735	0.0345971158569375	0.271238386399443
ENSRNOG00000048850	8.6261668610514	-1.29522	0.613681973142493	2.11057428061532	0.0348089202689454	0.272190392981442
ENSRNOG00000046165	5.35391685673117	1.57629	0.747154810507559	-2.10972	0.0348820651393571	0.272576461834643
ENSRNOG00000012404	27.6244084401006	-5.76682	2.73426542149874	2.10909458086143	0.0349364185365183	0.272576461834643
ENSRNOG00000011181	41.4535306189463	1.5226	0.722323964248667	-2.10791	0.0350386048485259	0.272643144633962
ENSRNOG00000048169	14.5664491277534	-1.29471	0.615429069620391	2.10374666846167	0.0354005511782728	0.273619914603322
ENSRNOG00000070804	9.68840012082569	-1.43122	0.681891229667926	2.0989024264735	0.0358255029226411	0.275607774931906
ENSRNOG00000002459	11.0347818065051	1.17356	0.560607118703698	-2.09337	0.0363164756404538	0.277612111378444
ENSRNOG00000063824	52.5692122779095	-1.13371	0.543059811869061	2.0876344745818	0.0368308197221634	0.280121945790915
ENSRNOG00000026060	9.66787	-1.49706	0.717984665278826	2.08508751089974	0.0370613577142157	0.281296926949101
ENSRNOG00000004411	114.633657377688	-1.26002	0.605526145870231	2.08086024434594	0.0374466999656964	0.282782831207731
ENSRNOG00000027891	401.451138536012	-1.01076	0.487839668696383	2.07191386340706	0.0382734748553271	0.286987536975359
ENSRNOG00000032208	14.0596804006605	1.41311	0.6846654283251	-2.06394	0.0390233259661476	0.290088610261584
ENSRNOG00000019099	11.4572585392487	1.09255	0.529962731424206	-2.06155	0.03925025334864	0.290693167321013
ENSRNOG00000057557	8.47916752576945	1.19636	0.58046751822254	-2.06102	0.0393010368074016	0.29094859014746
ENSRNOG00000060587	7.14272059888165	2.85088	1.38653219817952	-2.05612	0.0397706713313128	0.291951462388528
ENSRNOG00000062675	5.64332620704707	1.83351	0.891666624407429	-2.05628	0.0397557646940447	0.291951462388528
ENSRNOG00000001391	40.281502835753	1.05953	0.515361702325182	-2.0559	0.0397917354802139	0.291951462388528
ENSRNOG00000019068	11.5571977363781	-2.14131	1.0406128313406	2.05773882622536	0.0396152111600699	0.291951462388528
ENSRNOG00000030938	14.9832282342694	1.05725	0.515470155044134	-2.05105	0.0402620900606482	0.293732833865956
ENSRNOG00000004487	316.278079984742	-1.02572	0.501423387281137	2.04562172834841	0.0407936019894572	0.295819093720498
ENSRNOG00000024365	332.294365228171	-1.03005	0.503512225692602	2.04572938523827	0.0407830029473344	0.295819093720498
ENSRNOG00000004575	30.4170053801501	1.06087	0.519938155440119	-2.04037	0.0413134059040632	0.297407839616057
ENSRNOG00000013654	25.7887947276712	-1.22402	0.601010618454777	2.03659989158818	0.0416901536713465	0.29878849179767
ENSRNOG00000049906	11.6516004964191	1.1506	0.565738596890842	-2.0338	0.0419720726159801	0.299911951064996
ENSRNOG00000001963	3535.76742789762	-2.13062	1.04850634160222	2.03205144375829	0.0421484482715207	0.300340934035746
ENSRNOG00000019504	6.86899591037924	1.32208	0.650817866730714	-2.03142	0.0422129113197576	0.300400572660305
ENSRNOG00000014471	11.6648253500749	1.14652	0.56446857439784	-2.03115	0.042239934432507	0.300400572660305
ENSRNOG00000063791	10.6552799860416	2.66545	1.31443288382503	-2.02783	0.0425772140724751	0.301303295260056
ENSRNOG00000018797	7.57468030618766	1.41918	0.699468950208743	-2.02893	0.0424650952026722	0.301303295260056
ENSRNOG00000001776	23.0025167498795	-1.48118	0.73182395573994	2.02395270027028	0.0429750187242653	0.302667103614878
ENSRNOG00000026328	6.28697855569634	-1.5225	0.752479216854964	2.02331444875453	0.043040738160111	0.302690885474818
ENSRNOG00000008694	7.68619177749208	1.32268	0.654944067012883	-2.01952	0.0434327037260579	0.303764042275503
ENSRNOG00000009779	29.5928925714311	1.1211	0.555160343990132	-2.01941	0.0434443901856868	0.303764042275503
ENSRNOG00000009892	51.9162897848813	-1.01892	0.50539988018619	2.01607046275387	0.0437926081764234	0.3045751519901
ENSRNOG00000032989	35.2149259771807	1.47151	0.730906407351243	-2.01326	0.0440870369081526	0.305833721292601
ENSRNOG00000071202	7.74755039141666	1.81929	0.904123577842525	-2.01222	0.0441970212178494	0.306009337328642
ENSRNOG00000011305	8.15607963759069	1.5494	0.77138812327797	-2.00858	0.0445815238928338	0.307418380178781
ENSRNOG00000004133	32.6912766040884	-1.04949	0.523432759828808	2.00501014468348	0.0449619625182092	0.309091268128939
ENSRNOG00000068023	6.74544647279926	-1.38064	0.69038793069302	1.99980338366758	0.0455214990827723	0.310656725802408
ENSRNOG00000066569	7.72507140744231	-1.63113	0.816036088606668	1.99884314663171	0.0456253277561714	0.311013543082755
ENSRNOG00000071071	12.7504735256031	-1.05514	0.528848376261858	1.99516802397371	0.0460245572653461	0.312555345487437
ENSRNOG00000022839	1189.52926551652	-1.40226	0.70399464752579	1.9918685606329	0.0463854813035777	0.313709593052752
ENSRNOG00000069405	563.509161959009	1.63253	0.820139859649071	-1.99056	0.0465296581044128	0.313832641731904
ENSRNOG00000017365	5.22693258384506	-1.67009	0.840356323507192	1.98735502064972	0.0468830684267498	0.315444418944124
ENSRNOG00000018236	47.4973638112365	2.24474	1.13303897412394	-1.98116	0.0475727915742534	0.317462303005293
ENSRNOG00000064007	21.2942874128424	1.00826	0.509084664574025	-1.98054	0.0476426027186145	0.317810806101175
ENSRNOG00000029427	6.00187690577255	1.62497	0.82212505539729	-1.97655	0.0480927139603974	0.318819138560529
ENSRNOG00000028108	12.9888202130266	1.29617	0.65554595445963	-1.97724	0.0480146874327879	0.318819138560529
ENSRNOG00000007258	6.1697093067904	-1.47307	0.746440500767065	1.97346513521895	0.0484425929878499	0.320631782768104
ENSRNOG00000001976	51.2977305420807	-2.35458	1.19526652622236	1.96991728014004	0.0488478516557135	0.321460133747414
ENSRNOG00000068437	9.48196175967765	1.14879	0.584530118950171	-1.96531	0.0493779480594299	0.323534771349513
ENSRNOG00000062707	28.4087892805573	-1.48697	0.757817123131644	1.96217687373551	0.0497418954119161	0.324741976874543
ENSRNOG00000022391	14.6826486097487	1.31609	0.671320170794564	-1.96046	0.0499426114024504	0.325464453896026
ENSRNOG00000061910	1192.25040568607	1.72132	0.30974587831864	-5.55722	2.74111720521415e-08	1.07684193511793e-05
ENSRNOG00000067479	53.7700120708698	1.61492	0.268761379161354	-6.00876	1.8694722685521e-09	1.1649390815519e-06
ENSRNOG00000068013	995.967694265351	1.76739	0.246280204453534	-7.17634	7.16038227658845e-13	1.2939526812023e-09
ENSRNOG00000010663	3596.84805077355	1.65088	0.258474453075528	-6.38701	1.69162040700511e-10	1.32909879891258e-07
ENSRNOG00000058891	92.8060829318463	1.9171	0.300559774542582	-6.37844	1.78904495491181e-10	1.33876460618161e-07
ENSRNOG00000010389	152.939391723062	1.64737	0.258486681282754	-6.37313	1.85208982095846e-10	1.33876460618161e-07
ENSRNOG00000019472	214.241323268644	1.20493	0.189830876713811	-6.34737	2.19033652311218e-10	1.52236812727539e-07
ENSRNOG00000010600	74.8405408665078	1.96729	0.291001067704113	-6.76042	1.37596748992496e-11	1.6576739006956e-08
ENSRNOG00000064207	668.233291962144	2.15153	0.39296372906819	-5.47514	4.37174921779784e-08	1.68089106627287e-05
ENSRNOG00000008947	43.7662027291654	-2.64432	0.48412690052426	5.46203009725784	4.70720247152962e-08	1.77216366381275e-05
ENSRNOG00000026295	72.8755941882865	2.04606	0.345031295917665	-5.93008	3.02795774920227e-09	1.82394081619447e-06
ENSRNOG00000069828	356.533213546331	1.9757	0.333490679826355	-5.9243	3.13637059596946e-09	1.82830171096013e-06
ENSRNOG00000008045	184.809990038061	-1.9978	0.367427697317352	5.43725786822166	5.41068041536166e-08	1.99543685277552e-05
ENSRNOG00000063713	1072.32119122969	2.55204	0.469761578372717	-5.43263	5.55285774191194e-08	2.00691384508181e-05
ENSRNOG00000009005	1420.53811550199	1.08176	0.171758553212641	-6.29812	3.01284901332659e-10	2.01648868591944e-07
ENSRNOG00000006033	209.069803441851	-1.97954	0.36514370481849	5.42125719965806	5.91813385841687e-08	2.09699209716571e-05
ENSRNOG00000016208	284.01026042363	1.27202	0.160738121550942	-7.91361	2.50030897036801e-15	2.25915417017602e-11
ENSRNOG00000069746	39.8598337796594	-3.01681	0.513174140620564	5.87873391073684	4.13416306111484e-09	2.33463939616895e-06
ENSRNOG00000066904	191.472646776062	1.92928	0.358077220646044	-5.38789	7.12914922156851e-08	2.47751645351855e-05
ENSRNOG00000069024	1072.41970538428	1.7788	0.303624700356057	-5.85855	4.66935303897432e-09	2.55696602325166e-06
ENSRNOG00000068610	352.482534181783	1.45718	0.27115505424061	-5.37398	7.70192885602296e-08	2.62606710107907e-05
ENSRNOG00000006403	97.3676286303069	1.32255	0.246716032196952	-5.36064	8.29296574196777e-08	2.77522562820555e-05
ENSRNOG00000055078	136.630266511084	3.49756	0.495559912268896	-7.05779	1.69166347825722e-12	2.77909551959875e-09
ENSRNOG00000011541	555.398399537615	1.08962	0.203420487766107	-5.3565	8.4848091615916e-08	2.78779975198403e-05
ENSRNOG00000013641	927.598708493806	1.16058	0.217421386264759	-5.33793	9.40145431439902e-08	2.98059089325447e-05
ENSRNOG00000020980	70.5371416143072	-3.57209	0.669129140434211	5.33841052559753	9.37649595275926e-08	2.98059089325447e-05
ENSRNOG00000011334	168.387108465858	1.05923	0.198654883754154	-5.33202	9.71262402140948e-08	3.02615221880846e-05
ENSRNOG00000019383	427.996338574217	1.00044	0.142420541794275	-7.02453	2.14783214327832e-12	3.23445622176521e-09
ENSRNOG00000012660	188.300892323533	-1.22855	0.231779199840633	5.30050417761414	1.15483323031073e-07	3.50387896831556e-05
ENSRNOG00000023148	278.680331956166	-1.83671	0.346603985744402	5.2991593324292	1.16337080459816e-07	3.50387896831556e-05
ENSRNOG00000067740	1174.88206870691	1.36334	0.257557285394644	-5.29336	1.20091816007751e-07	3.55767083127223e-05
ENSRNOG00000066785	1398.30783656451	1.86135	0.352545358513674	-5.27973	1.29372930842288e-07	3.77080360201771e-05
ENSRNOG00000065952	2375.48292763681	1.5915	0.204105137344207	-7.79744	6.3173853232265e-15	3.80538233920087e-11
ENSRNOG00000003666	18073.7814111856	1.23346	0.176564207920529	-6.9859	2.83041828040877e-12	3.9344991342513e-09
ENSRNOG00000015052	324.77479219833	1.88053	0.284003097372314	-6.6215	3.55569262831077e-11	4.01593259288775e-08
ENSRNOG00000049829	46791.3252587841	1.33651	0.231804644395145	-5.76565	8.13423596287564e-09	4.0831605023646e-06
ENSRNOG00000028390	47.4793973792353	2.20698	0.419539842999108	-5.26047	1.43688687603484e-07	4.12158456140089e-05
ENSRNOG00000071010	145.943612456272	1.22428	0.213232610959408	-5.74155	9.3816298434618e-09	4.58203872705941e-06
ENSRNOG00000063523	270.301941724387	1.95721	0.373987602319936	-5.23335	1.66469316962461e-07	4.70041722941975e-05
ENSRNOG00000014254	839.032214209562	1.24445	0.188863434432413	-6.58917	4.42302815217986e-11	4.70167892576719e-08
ENSRNOG00000003259	481.664761220866	1.07496	0.144578739379006	-7.43515	1.04448475651502e-13	4.71872100874572e-10
ENSRNOG00000011984	22.2778767238971	4.89632	0.855702486695857	-5.72199	1.05283103871939e-08	4.75642742517451e-06
ENSRNOG00000010652	488.670339253991	1.03338	0.180351012882319	-5.72983	1.00529902330888e-08	4.75642742517451e-06
ENSRNOG00000010797	272.955120779733	1.85081	0.200467613900185	-9.23246	2.64478765855867e-20	4.77939577778138e-16
ENSRNOG00000070109	172.325355838408	2.35685	0.451269313748316	-5.2227	1.76329574449478e-07	4.90223344596387e-05
ENSRNOG00000004647	89.365378569475	3.12205	0.598188370692172	-5.21917	1.79729573726836e-07	4.92105019214796e-05
ENSRNOG00000011989	41.4776439833061	2.35623	0.452322337348911	-5.20919	1.89664636332798e-07	5.115566631597e-05
ENSRNOG00000003468	22.6504678389037	-3.69431	0.648080370517813	5.7003832403379	1.19538384126419e-08	5.14328128463931e-06
ENSRNOG00000007545	473.917453093739	2.19517	0.385362719429868	-5.69636	1.22391538827944e-08	5.14357557711574e-06
ENSRNOG00000013851	200.540147664968	1.27244	0.193805307332657	-6.56556	5.1839107926212e-11	5.20435844074765e-08
ENSRNOG00000019120	329.719081206861	2.71853	0.415480588427343	-6.5431	6.02557124094926e-11	5.73095252079969e-08
ENSRNOG00000010805	1630.19190327626	1.55221	0.299693485222162	-5.17933	2.22685425098672e-07	5.8320990100842e-05
ENSRNOG00000066380	1722.42742586838	1.80582	0.349121479235255	-5.17248	2.3100730091348e-07	5.96361847829642e-05
ENSRNOG00000055790	105.376184017216	-1.71917	0.303412546521226	5.66611634211267	1.46070364490853e-08	5.99917626525956e-06
ENSRNOG00000010812	71.9724561282445	1.26405	0.244617502305725	-5.16747	2.37290335132632e-07	6.03954034673491e-05
ENSRNOG00000047349	294.728709660127	-2.33846	0.45341412055544	5.15745757234066	2.50325547349723e-07	6.28282356410674e-05
ENSRNOG00000014610	511.513612050743	1.16004	0.225361132144533	-5.14746	2.64033251931025e-07	6.5360888981446e-05
ENSRNOG00000002511	385.62439698656	1.17624	0.170582293167999	-6.89544	5.36971281422395e-12	6.93114859041721e-09
ENSRNOG00000064670	165.980656342817	3.07279	0.418957881924131	-7.33436	2.22784752471018e-13	7.13537208210119e-10
ENSRNOG00000029141	135.086812281655	1.71549	0.235243116511275	-7.29243	3.04409636532043e-13	7.13537208210119e-10
ENSRNOG00000004147	765.698366590194	1.51185	0.207459340467943	-7.28745	3.15881670393501e-13	7.13537208210119e-10
ENSRNOG00000013408	67.7417260751347	-2.17479	0.297939081640797	7.29945816002867	2.88928892275762e-13	7.13537208210119e-10
ENSRNOG00000001113	17.0288688936393	3.2776	0.537928595883552	-6.093	1.10816550589182e-09	7.15202102034681e-07
ENSRNOG00000016656	281.98511571956	1.07559	0.209923908790526	-5.1237	2.99603052226526e-07	7.31638750916967e-05
ENSRNOG00000068412	549.879654167433	1.69373	0.331812526977298	-5.10449	3.31690609571252e-07	7.99197467408279e-05
ENSRNOG00000031890	161.980733336517	-1.34094	0.263031949804716	5.09801417225394	3.4323512756348e-07	8.05489080718594e-05
ENSRNOG00000002093	1133.42135629236	1.29799	0.255039621346611	-5.08935	3.59292908045507e-07	8.21871157125362e-05
ENSRNOG00000020254	215.838130039629	1.36623	0.2111187465296	-6.47138	9.71129422787716e-11	8.27247947006275e-08
ENSRNOG00000000658	145.996165216582	1.25107	0.193487843387119	-6.46588	1.00710834121731e-10	8.27247947006275e-08
ENSRNOG00000068059	26.286625389907	5.72316	1.12666059705309	-5.07975	3.77929000689245e-07	8.53694371431918e-05
ENSRNOG00000010780	493.882633025987	1.17052	0.209897470335988	-5.57664	2.45204774371961e-08	9.84687883927934e-06
ENSRNOG00000030812	1135.52299026757	2.03302	0.402810550103839	-5.0471	4.48574986893284e-07	9.85745017259807e-05
ENSRNOG00000013123	104.620656012422	1.3302	0.263531735659705	-5.04758	4.4744737439377e-07	9.85745017259807e-05
ENSRNOG00000009951	314.188994514022	1.33852	0.265443551487604	-5.04256	4.59339042156778e-07	9.88180456049421e-05
ENSRNOG00000010607	61.2078772556525	2.43662	0.337134072200616	-7.22744	4.92187113340814e-13	9.88257036131317e-10
