# Supplementary material for: Immunomodulatory effects of a multi-component pharmacological intervention on diabetic peripheral neuropathy in type 2 diabetic rats: An exploratory study
Source: PLoS One. 2026 Jun 4;21(6):e0350984. doi: 10.1371/journal.pone.0350984 (PMC13235885; doi:10.1371/journal.pone.0350984)
Supplement: S3 Table — (XLSX) [file pone.0350984.s005.xlsx]

## Sheet: Galaxy151-_DESeq2 result file o
GeneID	Base mean	log2(FC)	StdErr	Wald-Stats	P-value	P-adj
ENSRNOG00000068424	5.53969968631405	-5.18804	1.41923499861287	-3.65552	0.00025666557816558	0.0131772107830209
ENSRNOG00000046667	207.715369615508	-5.10496	0.79576566354142	-6.41515	1.4067976167169e-10	2.82825654250867e-07
ENSRNOG00000051714	2.88085086750737	-5.00084	1.41943754590674	-3.52312	0.000426503443687077	0.0177815322032786
ENSRNOG00000002792	20.5166374776798	-4.79361	0.894344309407426	-5.35992	8.32607416469117e-08	6.80051030296981e-05
ENSRNOG00000065474	50.3438741384702	-4.57595	1.46766618561885	-3.11784	0.00182181995404231	0.0406661897567532
ENSRNOG00000068059	26.8159717367814	-4.56324	0.901522289376893	-5.0617	4.15530103399949e-07	0.000191452831487018
ENSRNOG00000005159	2.02490342575835	-4.49036	1.77742299064276	-2.52633	0.0115260381799926	0.113860022021049
ENSRNOG00000003585	2.00642679423782	-4.47865	1.96114486226064	-2.28369	0.0223897919579804	0.162968670815706
ENSRNOG00000066224	1.75985107099893	-4.28901	1.72661996955609	-2.48405	0.0129898386212155	0.121065565448455
ENSRNOG00000037982	1.6151987441847	-4.16785	1.70672352366621	-2.44202	0.0146052959898783	0.128837782838548
ENSRNOG00000039761	2.75453994402044	-4.14555	2.04943819081024	-2.02277	0.0430963788764908	0.235111390202396
ENSRNOG00000060587	6.66903831421045	-4.05288	1.54175998220896	-2.62874	0.00857024407314168	0.0972214114585119
ENSRNOG00000068440	2.53817496944628	-4.01864	1.71164437512104	-2.34782	0.0188834401677939	0.148692610155604
ENSRNOG00000011460	1.38860950722583	-3.94593	1.70695587065224	-2.31167	0.020795662580544	0.157269752424958
ENSRNOG00000063424	1.38480604819781	-3.943	1.93712053953693	-2.03549	0.041801102806172	0.231043991486959
ENSRNOG00000067896	1.37729076847881	-3.9363	1.68375995338879	-2.3378	0.0193975630468752	0.150889528307057
ENSRNOG00000032038	2.38231894022633	-3.9252	1.52571380303938	-2.5727	0.0100908437009897	0.106377110488486
ENSRNOG00000063256	55.1232307331074	-3.92151	1.0798068658366	-3.63167	0.000281589631850569	0.0136753624181699
ENSRNOG00000069777	2.15261295290591	-3.76694	1.65619116948165	-2.27446	0.0229383499909873	0.16488209961221
ENSRNOG00000065452	2.14508119418613	-3.75963	1.72405705646123	-2.18069	0.0292066033680248	0.189880968238413
ENSRNOG00000014320	2.12584487073719	-3.75051	1.63194653715876	-2.29818	0.0215515846894501	0.160400841126196
ENSRNOG00000066331	2.02126624989782	-3.66747	1.51463455344559	-2.42136	0.0154626458376528	0.133132862030083
ENSRNOG00000069898	124.021470436962	-3.65864	1.31636733647026	-2.77934	0.00544690603092866	0.0745433773570123
ENSRNOG00000064375	4.64649695976116	-3.56397	1.28084916820119	-2.78251	0.0053940654591943	0.0743213882649195
ENSRNOG00000016917	1.72166383584369	-3.45298	1.51115065330506	-2.285	0.0223126573790233	0.162717589465775
ENSRNOG00000061717	2.77715934552948	-3.34436	1.31608665253202	-2.54114	0.0110492683545269	0.111794071428305
ENSRNOG00000050647	227.694934590528	-3.32852	0.804700047092454	-4.13635	3.52875596389903e-05	0.00393839850405601
ENSRNOG00000003895	772.973881166769	-3.26897	0.279345874460916	-11.7022	1.24160274567359e-31	2.23103597370088e-27
ENSRNOG00000045654	60.6646908017753	-3.23783	0.692566025154695	-4.67512	2.93779573879459e-06	0.000703856688405332
ENSRNOG00000062115	3.77051388049398	-3.23338	1.27409500607686	-2.53778	0.0111556930844764	0.112237765417109
ENSRNOG00000022267	1.5240333499835	-3.22444	1.56680513800884	-2.05797	0.0395929328097018	0.224746231826999
ENSRNOG00000058915	1.48380501137595	-3.22156	1.59332402671825	-2.02191	0.0431851854213312	0.235260756377314
ENSRNOG00000049688	1.51393937342866	-3.21989	1.54629389402475	-2.08233	0.0373124828961463	0.218251303763298
ENSRNOG00000009646	1.50626113564243	-3.21506	1.57401643280421	-2.04258	0.041093585186618	0.229533923599111
ENSRNOG00000062690	1.50590034311042	-3.21344	1.59461506199531	-2.01518	0.0438855606499537	0.237309551405061
ENSRNOG00000007934	2.34929090100493	-3.14148	1.3561510995862	-2.31647	0.0205325835788485	0.155938290079598
ENSRNOG00000070802	6.81065191761795	-3.09956	1.01109535919841	-3.06554	0.00217274230815685	0.0448758695807706
ENSRNOG00000066141	2.38618274115833	-3.08988	1.44733095891028	-2.13488	0.032770489959832	0.201869363760103
ENSRNOG00000043562	1.3894792329248	-3.0797	1.56946591731318	-1.96226	0.0497319265014812	0.252955068028395
ENSRNOG00000004647	89.9444887684744	-3.04665	0.455274798309577	-6.69189	2.2030665837245e-11	7.91738068858911e-08
ENSRNOG00000008015	585.256376564298	-2.99456	0.701894371735864	-4.26639	1.98657551495451e-05	0.00281076971875729
ENSRNOG00000054221	7.46180114213487	-2.99023	0.851674487807272	-3.511	0.000446418809625674	0.0181486416067053
ENSRNOG00000063889	3.29083032924225	-2.95561	1.19388916696518	-2.47561	0.0133008299733793	0.122920153393361
ENSRNOG00000065781	8.97918562463558	-2.93105	1.01409291032513	-2.89032	0.00384847541621033	0.0627012649971925
ENSRNOG00000001414	429.587418159611	-2.9225	0.459347610567718	-6.36227	1.98788054099442e-10	3.57202254411288e-07
ENSRNOG00000007410	1.98386	-2.86789	1.39273053838787	-2.05918	0.0394766725460518	0.224620918167214
ENSRNOG00000068266	125.085094123982	-2.85498	0.895062862438014	-3.1897	0.00142421709780814	0.0358930673639754
ENSRNOG00000025074	7.7175191317816	-2.81939	1.12663764540163	-2.50248	0.0123325180440017	0.118314477700302
ENSRNOG00000029394	26.6871788337226	-2.78367	0.583736570296591	-4.76871	1.85408059583443e-06	0.000512553449639215
ENSRNOG00000068412	482.773486588976	-2.76236	0.344512764590401	-8.01815	1.07349492732162e-15	6.42987678301408e-12
ENSRNOG00000062827	3.62610302203292	-2.74537	1.21196814498078	-2.26522	0.02349926830194	0.166768701468231
ENSRNOG00000054418	6.43548538098119	-2.67405	1.13910199105644	-2.3475	0.0188996346072479	0.148754942732211
ENSRNOG00000070499	2.61875274900928	-2.64629	1.28494173565729	-2.05946	0.0394500645587087	0.224620918167214
ENSRNOG00000042255	6.84172942700013	-2.63485	1.18518975693754	-2.22315	0.026205774435845	0.178368015468825
ENSRNOG00000002802	29.9685362514452	-2.56348	0.385430851775314	-6.65095	2.91207361665048e-11	8.7211751362654e-08
ENSRNOG00000005359	14.2522987877775	-2.52851	0.706418897508168	-3.57934	0.000344468636223931	0.0155521530761503
ENSRNOG00000070208	15.6368645949013	-2.51418	0.841711804787347	-2.98698	0.00281746705948971	0.0522503164593481
ENSRNOG00000054426	18.4699735712644	-2.51386	0.675681035132954	-3.72048	0.000198841136346857	0.011235774776782
ENSRNOG00000062495	5.14646354219718	-2.51154	1.08531797931125	-2.3141	0.0206620249558306	0.156590437128351
ENSRNOG00000063935	6.67435729262849	-2.47398	0.986514333230462	-2.5078	0.0121486399316504	0.117617947700338
ENSRNOG00000005726	8.96207512962274	-2.43091	0.74933179743421	-3.2441	0.00117820428305932	0.0322239768071429
ENSRNOG00000058186	372.238049936514	-2.41216	0.37607066729605	-6.4141	1.41656791599855e-10	2.82825654250867e-07
ENSRNOG00000052573	17.2244028849239	-2.39912	0.60848957096655	-3.94274	8.0556555422038e-05	0.006636287090759
ENSRNOG00000027739	18.2520159885928	-2.39395	0.823633199210345	-2.90657	0.003654096582178	0.0612739462247573
ENSRNOG00000025115	7.63210242852299	-2.39001	1.00497246316663	-2.37819	0.0173979797493346	0.141192320684943
ENSRNOG00000068893	9.76350609416336	-2.37625	0.660570596982951	-3.59727	0.000321574712628174	0.0150403454758498
ENSRNOG00000053550	462.808107694465	-2.36778	0.460639238862661	-5.14019	2.74454629008624e-07	0.000149444703898665
ENSRNOG00000056716	61.9097170332068	-2.32959	0.416960847276935	-5.58707	2.30938537103185e-08	2.08134042205874e-05
ENSRNOG00000061328	83.1954232617666	-2.31724	0.343462887841111	-6.74669	1.51256518379245e-11	6.79482094689164e-08
ENSRNOG00000009920	7.81043039856647	-2.3038	1.00124267253073	-2.30094	0.0213950991828441	0.159920356579253
ENSRNOG00000050792	6.37593899540785	-2.28295	0.905452031622261	-2.52134	0.0116908461936124	0.114735610024036
ENSRNOG00000005600	121.65673799543	-2.22772	0.421891359860262	-5.28031	1.28963472336328e-07	9.2693785376459e-05
ENSRNOG00000023465	62.034474092312	-2.21307	0.450808295725294	-4.90911	9.14885063233941e-07	0.000342491035442723
ENSRNOG00000062599	38.2146092056157	-2.20536	0.583276612203195	-3.78099	0.000156206331961473	0.0098142362902647
ENSRNOG00000020344	39.7204173412658	-2.19579	0.43779180639834	-5.0156	5.28681973739087e-07	0.00022618777109804
ENSRNOG00000003538	44.7695905966751	-2.18117	0.532603046328065	-4.0953	4.21630106034531e-05	0.00445820876276811
ENSRNOG00000055221	3.37604898876688	-2.1714	1.01734876726371	-2.13437	0.0328124998347614	0.201989657256193
ENSRNOG00000003745	118.228971358568	-2.15377	0.548782878779737	-3.92462	8.68651633582954e-05	0.00689384434189871
ENSRNOG00000031669	111.168438584674	-2.14832	0.510115559077853	-4.21144	2.53751695248267e-05	0.00328033396540727
ENSRNOG00000007118	104.223667862188	-2.14818	0.420471081108219	-5.10899	3.23884096049437e-07	0.000158583370003013
ENSRNOG00000025587	4.94146569047459	-2.13897	1.00236565118269	-2.13393	0.0328487784147601	0.202005372804526
ENSRNOG00000000478	6.07248143545917	-2.13643	0.804995184632705	-2.65396	0.00795524668951767	0.0929589607405808
ENSRNOG00000067010	56.2694068012484	-2.12848	0.593703761461903	-3.58508	0.000336972198665522	0.0153693904571882
ENSRNOG00000019422	1143.5724265971	-2.12452	0.65661393656502	-3.23556	0.0012140256878689	0.0326569275229285
ENSRNOG00000062401	20.3594950461281	-2.12279	0.619354002927292	-3.42743	0.000609320897720154	0.0218540662896875
ENSRNOG00000022391	12.9048157843615	-2.11828	0.709824915897599	-2.98422	0.00284298077080083	0.0523417228181559
ENSRNOG00000067004	19.5518462263776	-2.118	0.575702094127079	-3.67898	0.000234170130024758	0.0124491214982689
ENSRNOG00000009565	326.658532752079	-2.11559	0.438639313773156	-4.82307	1.41366449266109e-06	0.000416428479813559
ENSRNOG00000011696	590.505983919693	-2.0956	0.699465483988126	-2.996	0.00273544691790863	0.0512546878705946
ENSRNOG00000014426	119.626921485467	-2.09184	0.399226924724273	-5.23973	1.60809688956171e-07	9.96410103742567e-05
ENSRNOG00000065021	8.24017585136085	-2.08102	0.654705984890316	-3.17856	0.00148010342344659	0.0366655246544481
ENSRNOG00000028261	6.86016619146308	-2.07828	0.887989497897628	-2.34043	0.0192614504350265	0.150293930303937
ENSRNOG00000007034	144.937106387267	-2.07603	0.394926496288303	-5.25675	1.4662127526163e-07	9.58702436727732e-05
ENSRNOG00000027522	4.21754312968763	-2.06789	1.02241646877229	-2.02256	0.0431189862956455	0.235145694915464
ENSRNOG00000011775	8.07368924835092	-2.04099	0.701645555604311	-2.90887	0.00362742374855207	0.0610882636717265
ENSRNOG00000064806	76.5292753739676	-2.02428	0.539251852584058	-3.75387	0.000174125393099845	0.0104295306287037
ENSRNOG00000003613	37.1448005426792	-2.02373	0.431346368314779	-4.69165	2.71004606352956e-06	0.000667079694733735
ENSRNOG00000026764	11.2554221031868	-2.00092	0.710353292589646	-2.81679	0.00485058568096586	0.0708319581353496
ENSRNOG00000062985	5.93726497850396	-1.99654	0.900565732857086	-2.21699	0.0266238562809922	0.180219236034575
ENSRNOG00000005964	116.854109427953	-1.99462	0.440489522155402	-4.52818	5.94925135192764e-06	0.00113955580101927
ENSRNOG00000017917	4.86206902554985	-1.99197	0.859815017839972	-2.31674	0.0205178218112969	0.155892067707059
ENSRNOG00000007830	115.287879780914	-1.97991	0.3332004191719	-5.9421	2.81401284986575e-09	3.88961514609521e-06
ENSRNOG00000029012	4.27376661914724	-1.97253	0.989451876379398	-1.99356	0.0462000160486818	0.243593922646351
ENSRNOG00000065602	29.3066059057279	-1.97173	0.53346118278949	-3.69611	0.000218924190698275	0.0119569871813292
ENSRNOG00000006990	6.19541215802799	-1.96704	0.897130367523261	-2.19259	0.0283371075746581	0.186843568704954
ENSRNOG00000060520	3.45000005742844	-1.9633	0.995737159852286	-1.97171	0.0486429024996252	0.249731357717079
ENSRNOG00000064112	119.353517356762	-1.95093	0.410430083546814	-4.75337	2.00052225809115e-06	0.000528638006700586
ENSRNOG00000021966	10.2671755485047	-1.94817	0.689627387098448	-2.82495	0.00472875287555187	0.0695912861759144
ENSRNOG00000068511	22.9892556496943	-1.92851	0.571868679576968	-3.3723	0.00074542694679337	0.0246223838362685
ENSRNOG00000010994	9.51379129137155	-1.92654	0.648209890502391	-2.97209	0.00295778311953158	0.0535415933180087
ENSRNOG00000046171	8.26823501001531	-1.92547	0.865283479204708	-2.22524	0.0260649645161141	0.177787122240696
ENSRNOG00000038068	6.2923328153808	-1.92166	0.837621943344488	-2.29418	0.0217801130091553	0.161255397882782
ENSRNOG00000064223	4.14987938048076	-1.91638	0.931814715309742	-2.05661	0.0397239069052871	0.2252442042225
ENSRNOG00000018191	6.78853204070577	-1.91109	0.762133745800297	-2.50755	0.0121571806829094	0.117637253468604
ENSRNOG00000011016	58.2484680962177	-1.91074	0.576724688210159	-3.31308	0.00092274498581946	0.0279608847389374
ENSRNOG00000045649	1230.39912269936	-1.90553	0.231385583465071	-8.2353	1.79101886539339e-16	1.60914089961269e-12
ENSRNOG00000064589	195.407717271422	-1.90297	0.904607026283222	-2.10364	0.03540950368581	0.212197244828522
ENSRNOG00000029876	20.1115714566678	-1.8951	0.61283543986799	-3.09234	0.00198584914585533	0.0426375673667246
ENSRNOG00000029235	20.4815259238041	-1.89283	0.505766266361258	-3.7425	0.000182199468436858	0.0107695468695457
ENSRNOG00000059422	3.97918721846462	-1.88481	0.928376228206304	-2.03023	0.0423335335948005	0.232698459824096
ENSRNOG00000062666	7.95169102432359	-1.86167	0.80857202919314	-2.30241	0.0213118652016017	0.159430851710067
ENSRNOG00000001143	285.76	-1.86165	0.709520750759461	-2.62381	0.00869518326446162	0.0980526405023896
ENSRNOG00000070442	30.6849681238688	-1.84659	0.367055522625792	-5.03081	4.88409572996822e-07	0.000217532286856758
ENSRNOG00000014975	12.7938460105759	-1.84441	0.513724616180163	-3.59027	0.000330337473375069	0.0151811612764108
ENSRNOG00000016085	20.0399490243654	-1.84153	0.72604404270158	-2.53639	0.0112003016555291	0.11239608298536
ENSRNOG00000015488	39.3527816302642	-1.83788	0.34748654333534	-5.28907	1.22937666980943e-07	9.20444557491899e-05
ENSRNOG00000000277	7.3342735151169	-1.82706	0.729437852069064	-2.50475	0.0122536507966377	0.117918131659198
ENSRNOG00000009145	32.5622691963848	-1.82194	0.538683202516645	-3.3822	0.000719068466590383	0.0240613431585896
ENSRNOG00000064824	4.52836232207139	-1.82161	0.860063694339219	-2.11799	0.034175613960986	0.207186777079945
ENSRNOG00000066029	4.97824527370648	-1.81737	0.844523324109725	-2.15195	0.0314016286988255	0.197430324034008
ENSRNOG00000004458	35.3074152277056	-1.80477	0.479017686140529	-3.76764	0.000164798188524795	0.0101761465622063
ENSRNOG00000006631	4.38172016448047	-1.8029	0.908140306313202	-1.98527	0.0471149369958191	0.24624374942678
ENSRNOG00000064013	3.88605762443859	-1.7996	0.90819736130211	-1.98151	0.0475344893949369	0.246877188461102
ENSRNOG00000062445	7.10176297174805	-1.79434	0.792372240785792	-2.26452	0.0235422341054984	0.166878937406684
ENSRNOG00000014486	36.6587569065177	-1.78882	0.388589677442202	-4.60335	4.15739094062511e-06	0.000876104883591519
ENSRNOG00000026293	1377.02387972891	-1.78484	0.371375438495643	-4.80602	1.53964760877543e-06	0.000446224643259446
ENSRNOG00000066355	44.106818888474	-1.78304	0.620969694601779	-2.87138	0.00408678474826956	0.0644170483698735
ENSRNOG00000001198	68.2701175691792	-1.76536	0.416597552010603	-4.23756	2.25966918006163e-05	0.00308747630061474
ENSRNOG00000063221	37.0022893611891	-1.76051	0.370636359734703	-4.74997	2.03443959430727e-06	0.000529809348842134
ENSRNOG00000002862	47.8225654741845	-1.75682	0.546964270653815	-3.21195	0.00131835623447947	0.0341625624529078
ENSRNOG00000025624	52.7369281411775	-1.75646	0.445600650374063	-3.94178	8.08807876273705e-05	0.006636287090759
ENSRNOG00000001971	142.496502912347	-1.75233	0.374571024669089	-4.67822	2.89378349309659e-06	0.000702681021452062
ENSRNOG00000043103	56.6627091266792	-1.75151	0.612291908256629	-2.86058	0.00422864676959725	0.065617058551721
ENSRNOG00000011107	514.385197996414	-1.74969	0.664985536142683	-2.63116	0.00850929987704563	0.0968982054753176
ENSRNOG00000011059	66.6274735384961	-1.74502	0.416222976090806	-4.19252	2.75871525191139e-05	0.00341871409390315
ENSRNOG00000033348	14.2266722097454	-1.73136	0.832413466948507	-2.07992	0.0375325844101475	0.219153001497094
ENSRNOG00000001607	319.797154552208	-1.72838	0.290170724994839	-5.95642	2.57829009886176e-09	3.86077456553725e-06
ENSRNOG00000068973	9.12344458637754	-1.70766	0.843493629961923	-2.02451	0.0429173254942558	0.234615583147637
ENSRNOG00000042519	341.171236611625	-1.70615	0.387408297220439	-4.404	1.06273884624995e-05	0.00183618791617936
ENSRNOG00000011310	20.8210430073497	-1.70111	0.63428047464347	-2.68195	0.00731952082597773	0.0887479552779985
ENSRNOG00000058111	21.1486240110403	-1.70069	0.496460207847027	-3.42564	0.000613363076799697	0.0219115728171248
ENSRNOG00000024693	14.5288949510705	-1.69319	0.625318515733872	-2.70772	0.00677478974093149	0.0846604976658766
ENSRNOG00000065271	15.8204984877862	-1.68925	0.50165608162622	-3.36734	0.000758978224031882	0.0248602535639186
ENSRNOG00000004438	13.1128637642582	-1.68875	0.651988058070246	-2.59016	0.00959307791877075	0.103240503605113
ENSRNOG00000008652	437.959348508528	-1.68732	0.40866426511673	-4.12886	3.64558599829493e-05	0.00401886716585041
ENSRNOG00000008622	4.41596143728503	-1.68489	0.84246037237982	-1.99996	0.0455041632167903	0.241483847856617
ENSRNOG00000070210	13.3235901105986	-1.68156	0.629380006459827	-2.67176	0.00754535774916514	0.0900880620563113
ENSRNOG00000056037	16.7824755624293	-1.67917	0.508233405061099	-3.30393	0.000953411489438181	0.0285413174479401
ENSRNOG00000003643	82.2282047162947	-1.67582	0.393053109985804	-4.26359	2.01166077363363e-05	0.00282402597198615
ENSRNOG00000009795	70.4359888413928	-1.67247	0.47501958440693	-3.52084	0.000430180822188568	0.0177917560315408
ENSRNOG00000025704	63.5560923898022	-1.67108	0.479796270164629	-3.4829	0.00049601628225802	0.0195030997284341
ENSRNOG00000024494	6.13050024781407	-1.66986	0.845437320006653	-1.97515	0.0482513843107131	0.248574863726836
ENSRNOG00000049849	60.4074429075675	-1.66918	0.482723898858876	-3.45784	0.000544520183428027	0.020555636924408
ENSRNOG00000008480	7.48342575320842	-1.66427	0.802239652612527	-2.07454	0.0380296441128123	0.220841097950152
ENSRNOG00000003882	459.724128781044	-1.66157	0.383451136650194	-4.33319	1.4696681895472e-05	0.00229638849547597
ENSRNOG00000063932	102.997986472239	-1.65648	0.426429811835216	-3.88453	0.000102528469118787	0.00763226404552767
ENSRNOG00000003348	63.6313588488179	-1.65489	0.460495175418798	-3.59373	0.000325981073535446	0.0151000006439916
ENSRNOG00000007706	16.2625531436062	-1.65382	0.487344748186941	-3.39352	0.000689995669951849	0.0235266265528743
ENSRNOG00000053240	210.324564827886	-1.65146	0.461668466872181	-3.57716	0.000347350625888679	0.0155649461261688
ENSRNOG00000021265	208.876673373973	-1.64908	0.372574120035545	-4.42617	9.59192262455678e-06	0.00170650750139268
ENSRNOG00000012168	41.4277329783817	-1.64892	0.484662185383781	-3.4022	0.000668452469548517	0.0231880741801492
ENSRNOG00000064017	32.5454890184232	-1.64805	0.378677472990391	-4.35213	1.34820627108137e-05	0.00216302843616617
ENSRNOG00000029980	59.536019100909	-1.64053	0.535851551632848	-3.06154	0.00220202040229743	0.0451379180969093
ENSRNOG00000042252	45.3923544251462	-1.63707	0.437836230203972	-3.73901	0.000184747465093467	0.0108006552751344
ENSRNOG00000050860	77.6123337518695	-1.63591	0.436769997169556	-3.74547	0.000180055441587163	0.0106779413527384
ENSRNOG00000062493	43.330943477456	-1.62934	0.363321111303092	-4.48456	7.30632120934687e-06	0.00136757589386202
ENSRNOG00000007387	1469.32106493299	-1.62618	0.276504069175696	-5.88121	4.0727107214976e-09	5.22732421104217e-06
ENSRNOG00000011009	25.0667117292583	-1.62536	0.477033188139483	-3.40722	0.00065627092015955	0.0228537445045484
ENSRNOG00000032180	25.4689686830805	-1.62052	0.601936405470448	-2.69217	0.00709881967408307	0.0870113852139146
ENSRNOG00000054751	109.373807103518	-1.6099	0.454870238967016	-3.53924	0.000401280644306526	0.017046363823981
ENSRNOG00000004398	200.020286460311	-1.60782	0.760090449392251	-2.1153	0.0344044767363937	0.208152876254632
ENSRNOG00000063706	36.8686221660882	-1.6077	0.639124633482492	-2.51547	0.0118875003164019	0.116153612390117
ENSRNOG00000066162	46.1484406216539	-1.60343	0.528619791998995	-3.03323	0.0024194908725696	0.0478281974578692
ENSRNOG00000014891	54.7017150698398	-1.60167	0.418037278237677	-3.8314	0.000127417311911861	0.00861429187925114
ENSRNOG00000070063	16.2242716102829	-1.60106	0.748810536170042	-2.13813	0.0325058705148748	0.201155467495423
ENSRNOG00000029986	424.490249312139	-1.60041	0.407850435836816	-3.924	8.70890236301969e-05	0.00689384434189871
ENSRNOG00000037894	17.9468450646546	-1.59575	0.688015809503865	-2.31935	0.0203761207801134	0.155209204874039
ENSRNOG00000013624	47.5901030357909	-1.5927	0.436472104696692	-3.64902	0.000263240762150786	0.0133391096056506
ENSRNOG00000021694	13.7505212122137	-1.59158	0.668451649686678	-2.381	0.0172656584834241	0.140651965865754
ENSRNOG00000022704	9.61233141273385	-1.5909	0.790146815209233	-2.01343	0.0440698225536013	0.237903333800968
ENSRNOG00000003929	50.2917064951499	-1.58596	0.404336157210709	-3.92239	8.76762016679668e-05	0.00690988450777059
ENSRNOG00000026400	15.2320027879488	-1.5817	0.614824753556778	-2.5726	0.0100936598243012	0.106377110488486
ENSRNOG00000010065	63.9110701788287	-1.58088	0.45560898563363	-3.46982	0.000520803737347707	0.0200291836019811
ENSRNOG00000000635	278.598648474085	-1.58005	0.339878829842641	-4.64885	3.33788176961883e-06	0.000759220221750389
ENSRNOG00000005465	8.87419057457515	-1.57468	0.795582252813064	-1.97928	0.047784935637865	0.247364931097751
ENSRNOG00000003581	44.554967686294	-1.57232	0.332570358602888	-4.72779	2.26979727060051e-06	0.000574450523315784
ENSRNOG00000004013	8.77512368831902	-1.57064	0.782226737705835	-2.00791	0.0446530652612938	0.23894309996432
ENSRNOG00000031443	40.0512885950444	-1.56863	0.466793039012623	-3.36045	0.00077816732900607	0.0253313201719385
ENSRNOG00000031760	76.2765441793266	-1.56758	0.617431938773532	-2.53887	0.0111210705892999	0.112203547119107
ENSRNOG00000066172	20.1272451549349	-1.56725	0.589596702218804	-2.65818	0.00785645251610319	0.0928156444851139
ENSRNOG00000008533	158.383457899418	-1.56291	0.321443994033089	-4.86215	1.16115525744119e-06	0.00036460602607956
ENSRNOG00000065833	7.20580091279269	-1.56161	0.74306231947049	-2.10158	0.0355900359279024	0.212587883470462
ENSRNOG00000067305	48.311105691529	-1.55839	0.427352638172584	-3.64662	0.00026571166492202	0.0133476354621979
ENSRNOG00000062552	35.1300977371559	-1.55628	0.488207271456371	-3.18774	0.00143391816831013	0.036036469323587
ENSRNOG00000068238	15.9794320723291	-1.55264	0.466284840309297	-3.32981	0.000869045437940058	0.0269704274168306
ENSRNOG00000045895	117.030767254102	-1.55034	0.308358532015456	-5.02772	4.96345025384111e-07	0.000217532286856758
ENSRNOG00000018382	131.968740671915	-1.54811	0.36540236802654	-4.23672	2.26805538249844e-05	0.00308747630061474
ENSRNOG00000010859	144.914110197353	-1.5476	0.399069545521622	-3.87802	0.000105308602893399	0.0077236338179244
ENSRNOG00000000299	414.967759071777	-1.54074	0.26271538423013	-5.86466	4.50057539707581e-09	5.39138928733701e-06
ENSRNOG00000063135	181.702308681227	-1.5355	0.306641818209045	-5.00746	5.51532000319169e-07	0.000230476244505469
ENSRNOG00000038894	11.6890536664826	-1.53277	0.596540766848784	-2.56944	0.0101863446433835	0.106665749939952
ENSRNOG00000069209	534.509763671421	-1.53143	0.383988213530443	-3.98821	6.657413174998e-05	0.00584613595453108
ENSRNOG00000016011	124.001665649153	-1.53008	0.378891892407432	-4.03831	5.38380490459821e-05	0.00525769512666985
ENSRNOG00000069993	9.17018090807063	-1.52805	0.760742555230927	-2.00863	0.0445767433314381	0.238890396934867
ENSRNOG00000052718	69.3102796259084	-1.52523	0.414387575039048	-3.68068	0.000232615240423059	0.0124031550598277
ENSRNOG00000042576	111.050820732904	-1.51446	0.415815028679867	-3.64214	0.000270384512674051	0.0133476354621979
ENSRNOG00000050343	229.651024084562	-1.50984	0.349823089289128	-4.31602	1.58865102868472e-05	0.00241854736430449
ENSRNOG00000062640	6.62547187838351	-1.50779	0.729402510713584	-2.06716	0.0387192240989214	0.22214104017673
ENSRNOG00000008990	193.979501220826	-1.50741	0.373886357893213	-4.03174	5.53656380438962e-05	0.00534231300275919
ENSRNOG00000013046	128.192497173659	-1.50367	0.414193794477053	-3.63036	0.000283026800385467	0.0137081093696131
ENSRNOG00000060100	308.873835577025	-1.50181	0.435979618172062	-3.44467	0.000571760182823338	0.0210101405422343
ENSRNOG00000002959	26.0328986916751	-1.4945	0.608840550909146	-2.45467	0.0141012545248547	0.126187969400954
ENSRNOG00000002053	13.6149703742058	-1.49415	0.706941072154976	-2.11354	0.0345548856366622	0.208571293249978
ENSRNOG00000011566	85.6820059176648	-1.49088	0.340988053223257	-4.37224	1.2297809111069e-05	0.00206522740109157
ENSRNOG00000027145	21.6307374694566	-1.48901	0.390762082712763	-3.81052	0.000138673176026618	0.00906115745462656
ENSRNOG00000071002	123.424863496613	-1.48856	0.287006123016127	-5.18651	2.1427418573564e-07	0.000124202994951088
ENSRNOG00000014215	299.616028127404	-1.48822	0.307665586242724	-4.83712	1.31734343711965e-06	0.000394522403693383
ENSRNOG00000037211	75.3728243599582	-1.48749	0.568897574012071	-2.61468	0.00893102590315163	0.099378029175624
ENSRNOG00000001189	1106.10806533437	-1.48648	0.266083281456046	-5.58652	2.3165901519937e-08	2.08134042205874e-05
ENSRNOG00000016112	300.818484206176	-1.48605	0.313168025697712	-4.74522	2.0828404248264e-06	0.000534665137052937
ENSRNOG00000007804	163.441307303545	-1.48417	0.321016152565735	-4.62336	3.77570703206758e-06	0.000827386337307589
ENSRNOG00000068345	283.818590309749	-1.48119	0.443116884682878	-3.34266	0.000829789741520394	0.0260218008121814
ENSRNOG00000033531	31.8185289321153	-1.48008	0.567433959314031	-2.60838	0.0090972521290148	0.100709503916256
ENSRNOG00000012864	205.514773078502	-1.47545	0.303152238767656	-4.86704	1.13283841598116e-06	0.00036460602607956
ENSRNOG00000007607	1294.16	-1.4689	0.47691231378734	-3.08002	0.00206987046450201	0.0438991400190711
ENSRNOG00000035620	11.7723173771161	-1.46164	0.515657556432883	-2.83452	0.00458943541468796	0.0684508634620021
ENSRNOG00000065042	430.552117207776	-1.4614	0.339339011352289	-4.30661	1.65774427365257e-05	0.00248233390443858
ENSRNOG00000066667	43.5400941901895	-1.46114	0.550584759822291	-2.6538	0.00795901345631374	0.0929589607405808
ENSRNOG00000024272	98.479173636133	-1.4577	0.395898652686806	-3.682	0.000231409947417465	0.0124031550598277
ENSRNOG00000021525	82.8207119418175	-1.45513	0.303093128207938	-4.80095	1.57915218931386e-06	0.000450409296663186
ENSRNOG00000014089	95.7407023111779	-1.45451	0.29812432869168	-4.87886	1.06702766792672e-06	0.00036460602607956
ENSRNOG00000023257	104.848735165539	-1.45425	0.448980250904858	-3.23901	0.00119943324133018	0.0324587589058163
ENSRNOG00000013780	349.466389782292	-1.45331	0.383735088450934	-3.78728	0.000152305342095043	0.00970487479470154
ENSRNOG00000008709	143.314141580271	-1.45329	0.373832309442177	-3.88755	0.000101259130473189	0.00763226404552767
ENSRNOG00000024952	42.650371662767	-1.45301	0.378511520272452	-3.83874	0.000123667185917959	0.0084815865029
ENSRNOG00000016998	136.963762139813	-1.4487	0.3948979405661	-3.66853	0.000243944446166081	0.0128546561676197
ENSRNOG00000022196	231.060785551061	-1.44817	0.409475700305776	-3.53664	0.000405253572226466	0.0171573449183666
ENSRNOG00000067732	11.2734509500398	-1.44693	0.705869675849819	-2.04985	0.0403786677342919	0.227093671523472
ENSRNOG00000005957	481.696760556431	-1.44675	0.400833464762161	-3.60934	0.000306974435097288	0.0145541520429107
ENSRNOG00000047782	627.035639775378	-1.44536	0.374046269106289	-3.86412	0.000111489674884978	0.00798935507333907
ENSRNOG00000052840	148.516913043992	-1.44353	0.397749119094223	-3.62926	0.000284237958639383	0.0137297631150298
ENSRNOG00000052445	199.469620040524	-1.44266	0.406812983434512	-3.54624	0.000390768331996941	0.0168386478600792
ENSRNOG00000064205	122.416289889873	-1.44201	0.436753758450337	-3.30165	0.000961167568790141	0.0286421559595191
ENSRNOG00000018760	10.7884835954573	-1.44156	0.592303838602167	-2.43382	0.0149406137548871	0.130760708488678
ENSRNOG00000068088	8.38603797100579	-1.43459	0.70024966236849	-2.04869	0.0404925883026519	0.227591904663857
ENSRNOG00000039668	84.5606224423833	-1.43404	0.34167227706337	-4.19713	2.70318899213216e-05	0.00337642403642304
ENSRNOG00000021903	209.338326178204	-1.432	0.447887799631209	-3.19723	0.00138752925416414	0.0351657449479203
ENSRNOG00000005124	118.736088310174	-1.43133	0.397913288612612	-3.59709	0.000321794516502147	0.0150403454758498
ENSRNOG00000024907	410.009465988496	-1.42842	0.228514163314652	-6.25092	4.08035580201791e-10	6.66544667331453e-07
ENSRNOG00000004709	295.492310210657	-1.42718	0.338192822468761	-4.22001	2.44290750957079e-05	0.00324853003637899
ENSRNOG00000064267	46.8524615913041	-1.42659	0.484773424624284	-2.9428	0.00325262771118935	0.0575541417263899
ENSRNOG00000064749	115.058779482843	-1.4259	0.375562335106932	-3.7967	0.000146637521786473	0.00951238133206185
ENSRNOG00000027756	430.877026371994	-1.42504	0.309685412442896	-4.60158	4.19305581773447e-06	0.000876104883591519
ENSRNOG00000042679	287.576003877493	-1.42478	0.348001758864082	-4.09418	4.23672417984923e-05	0.00445820876276811
ENSRNOG00000064312	34.8060740287391	-1.42382	0.474405982921454	-3.00128	0.00268848250878531	0.0505327847284135
ENSRNOG00000056783	341.229328260021	-1.42382	0.435174382622198	-3.27183	0.00106852191185384	0.0303321804646155
ENSRNOG00000013388	39.8275271787613	-1.42311	0.404309366156381	-3.51985	0.000431796258888266	0.0177957499448698
ENSRNOG00000002750	208.088328450157	-1.42013	0.3407967438676	-4.1671	3.08497240071005e-05	0.00367111715684496
ENSRNOG00000054437	383.224647680671	-1.41986	0.291288476614185	-4.87441	1.0913335249445e-06	0.00036460602607956
ENSRNOG00000045829	2986.28175911234	-1.41836	0.269508705859555	-5.26278	1.41894419956942e-07	9.58702436727732e-05
ENSRNOG00000062345	17.2391046609017	-1.41368	0.495185584782069	-2.85484	0.00430578471755642	0.0663044333679265
ENSRNOG00000014343	111.400460222858	-1.40815	0.564603814524822	-2.49405	0.0126293132827625	0.119251776341545
ENSRNOG00000014900	391.117109319524	-1.40564	0.357214635573085	-3.935	8.31962154565178e-05	0.00676449228750303
ENSRNOG00000070399	11.0684669335692	-1.40454	0.588764295974013	-2.38557	0.0170526277030372	0.139871279070865
ENSRNOG00000022067	543.773201790569	-1.40419	0.390982276206967	-3.59143	0.000328869067845775	0.0151524314874891
ENSRNOG00000011058	785.919992557348	-1.40331	0.305273339945488	-4.5969	4.28817634099099e-06	0.000885680927255944
ENSRNOG00000005905	519.831987818607	-1.40169	0.288643989123402	-4.85611	1.19715930428483e-06	0.00036460602607956
ENSRNOG00000019141	66.1128165401284	-1.39977	0.506568475230018	-2.76323	0.00572317742386669	0.0768034168255867
ENSRNOG00000009491	172.444415551529	-1.39719	0.32031338930612	-4.36196	1.28901930116673e-05	0.00212498970850138
ENSRNOG00000012779	581.427713749588	-1.39438	0.685987398631794	-2.03267	0.0420862951667428	0.23176482925259
ENSRNOG00000005472	144.092762809864	-1.39167	0.284502098516719	-4.89158	1.00028142491309e-06	0.00036460602607956
ENSRNOG00000004841	35.4604736586739	-1.38713	0.419795618617473	-3.30429	0.000952183426594911	0.0285413174479401
ENSRNOG00000033693	443.766891720274	-1.38595	0.400348626540866	-3.46185	0.000536475210258602	0.0204323898715892
ENSRNOG00000004305	122.699588218702	-1.38338	0.318277007751895	-4.34646	1.38351448753394e-05	0.00220003290499977
ENSRNOG00000003407	75.9052956097002	-1.3831	0.396329970493372	-3.48976	0.000483456094116739	0.0192195189273975
ENSRNOG00000069024	1148.94161501996	-1.383	0.267240250954137	-5.17512	2.27760502697164e-07	0.000127894639780167
ENSRNOG00000063755	8.89638236007805	-1.38295	0.663035401126228	-2.08579	0.0369977465953385	0.217117083139006
ENSRNOG00000005930	11.0676423422441	-1.37951	0.693437285565066	-1.98938	0.0466595593339317	0.24508202913517
ENSRNOG00000012470	127.263603760094	-1.37834	0.331678198838447	-4.15565	3.24367223835975e-05	0.00371245518796728
ENSRNOG00000068179	16.7378574247883	-1.37484	0.488867337025846	-2.81229	0.00491900347027072	0.0713970705632428
ENSRNOG00000024115	16.7985124225475	-1.37234	0.582717725832531	-2.35507	0.0185193570611778	0.14666122830864
ENSRNOG00000064361	26.2344825633147	-1.37224	0.368190999574184	-3.72697	0.000193799009168546	0.0110829705302422
ENSRNOG00000013140	234.00846719811	-1.36747	0.427898090640105	-3.19578	0.0013945372644351	0.0352814587441565
ENSRNOG00000049517	1221.83548654006	-1.36574	0.261496465958343	-5.22278	1.76257850346036e-07	0.000105572577095598
ENSRNOG00000000414	71.2637627592721	-1.36231	0.411102223025636	-3.31381	0.000920341074586746	0.0279351499480562
ENSRNOG00000031852	11.1075698791203	-1.36223	0.66544738889297	-2.04709	0.0406488873100898	0.227930953295912
ENSRNOG00000016408	182.534724404844	-1.36146	0.325879407071367	-4.17782	2.94321503812567e-05	0.00359773000136599
ENSRNOG00000061367	206.659085678576	-1.36081	0.456616815784954	-2.9802	0.00288057555433046	0.0528174103426164
ENSRNOG00000011625	192.007755139304	-1.3603	0.401676706938628	-3.38654	0.000707793524628394	0.0238074278130681
ENSRNOG00000014960	84.5773354851101	-1.35905	0.437366781761131	-3.10735	0.00188775412768503	0.0417746969462713
ENSRNOG00000001854	101.760931343197	-1.35713	0.32260185499196	-4.20682	2.58985063305932e-05	0.0033050855426098
ENSRNOG00000002291	112.160433358978	-1.35655	0.354999042088964	-3.82129	0.000132755089584321	0.00876504644384076
ENSRNOG00000052157	183.466146460815	-1.35529	0.416763144014161	-3.25194	0.00114620486213238	0.0317841900735443
ENSRNOG00000060542	33.5884727489108	-1.35466	0.354573771301662	-3.82053	0.000133165878967585	0.00876504644384076
ENSRNOG00000008444	619.723816087874	-1.35392	0.316019224460875	-4.28429	1.83322914487002e-05	0.00265655600840076
ENSRNOG00000057622	64.012288670794	-1.35319	0.509520640664862	-2.65582	0.00791159256884401	0.0929172593918679
ENSRNOG00000071046	33.9175145465261	-1.35209	0.535353693807256	-2.5256	0.0115500004876159	0.113908868694824
ENSRNOG00000037514	144.29807157965	-1.35046	0.368843837355146	-3.66133	0.000250905405963395	0.0131061605806868
ENSRNOG00000010210	49.455706028238	-1.34851	0.459736533957449	-2.93322	0.00335464191569379	0.058580719711469
ENSRNOG00000065049	82.1712474938529	-1.34816	0.413038730240274	-3.26401	0.00109845823127291	0.0308092639586356
ENSRNOG00000038572	190.356947650538	-1.34664	0.455489612612773	-2.95647	0.0031118112292087	0.0557002149702784
ENSRNOG00000014519	7.31533049131446	-1.34623	0.659744023129576	-2.04053	0.0412974156247678	0.230028909287493
ENSRNOG00000006136	184.647160023767	-1.33837	0.317744693408563	-4.21208	2.53031304332855e-05	0.00328033396540727
ENSRNOG00000017052	9.87626492779673	-1.33628	0.669069363072866	-1.99722	0.0458014599187081	0.24241721156974
ENSRNOG00000027833	217.233214226716	-1.33543	0.343030032278742	-3.89305	9.89919587823544e-05	0.00758632967531859
ENSRNOG00000042536	304.426269508258	-1.33473	0.262029088126673	-5.09382	3.50927328837443e-07	0.000165942451891579
ENSRNOG00000018865	62.0026063245556	-1.33425	0.374724848736141	-3.56062	0.000369984948378062	0.0163347900181951
ENSRNOG00000068528	36.8988982516304	-1.33185	0.504649436329936	-2.63915	0.00831142555716521	0.0956133199978884
ENSRNOG00000003134	39.2333019313264	-1.33073	0.361254006925242	-3.68363	0.000229932153782524	0.0124031550598277
ENSRNOG00000064177	62.6643427955949	-1.32888	0.373719205295589	-3.55583	0.000376794120449343	0.0164735122879665
ENSRNOG00000017065	52.6936046350183	-1.3255	0.541127088610996	-2.44953	0.0143044722433145	0.127144891788371
ENSRNOG00000006526	49.9110283317554	-1.32263	0.482600724829048	-2.74063	0.00613211630914667	0.0797308234146574
ENSRNOG00000009264	109.912244826821	-1.32234	0.306039498969561	-4.32082	1.5545267930679e-05	0.00238746084996898
ENSRNOG00000006338	333.282639697552	-1.32154	0.342079901040714	-3.86325	0.000111889036052498	0.00798935507333907
ENSRNOG00000001827	141.334351097202	-1.32056	0.345988522768051	-3.81677	0.000135210535683139	0.00886714640762894
ENSRNOG00000027341	11.4372638156523	-1.31988	0.6380741282847	-2.06853	0.0385897681079281	0.221903336001365
ENSRNOG00000010957	83.5858272619013	-1.31905	0.303725907978065	-4.34289	1.40618091491916e-05	0.00221646182984056
ENSRNOG00000002471	100.395017597714	-1.31884	0.433832545296583	-3.03998	0.00236595687961908	0.0472376435220837
ENSRNOG00000009339	308.21036478133	-1.31623	0.462097677292802	-2.84837	0.00439431670714418	0.0670301162229828
ENSRNOG00000014285	877.251956066698	-1.31597	0.339769816597323	-3.87311	0.000107455379652752	0.00781866420306049
ENSRNOG00000005888	207.237997509677	-1.31551	0.30886760871861	-4.25914	2.05212786374332e-05	0.0028585027584189
ENSRNOG00000021670	44.6427719349349	-1.31542	0.605788917034979	-2.17141	0.0299001348894759	0.192158627978896
ENSRNOG00000008924	504.351434397945	-1.31509	0.270394819229523	-4.86361	1.1526526520917e-06	0.00036460602607956
ENSRNOG00000032989	36.2267855287922	-1.31466	0.496600611844615	-2.64732	0.00811336974826353	0.0942399101529072
ENSRNOG00000006966	272.155817383933	-1.31287	0.324743268973604	-4.04279	5.2818608849681e-05	0.00521482188142812
ENSRNOG00000011076	29.3502166186886	-1.31184	0.445215308309618	-2.94653	0.00321358707321699	0.0570655347891132
ENSRNOG00000018126	566.762076679401	-1.31027	0.446559935160677	-2.93414	0.00334472285583261	0.0584643239265138
ENSRNOG00000015727	21.0029834109925	-1.30864	0.509247599743553	-2.56976	0.0101769037874292	0.106665749939952
ENSRNOG00000014528	170.120137193047	-1.30861	0.283845845634224	-4.61028	4.0212316072717e-06	0.000870572418687531
ENSRNOG00000021916	14.835978940375	-1.30684	0.610058654852491	-2.14216	0.0321809148953902	0.200106324053706
ENSRNOG00000002487	47.4539250063953	-1.30655	0.414417836101978	-3.15273	0.00161751137222651	0.038106927001236
ENSRNOG00000010997	17.445003085303	-1.30237	0.488743714755444	-2.66473	0.0077051146961675	0.0915090588072927
ENSRNOG00000068052	14.8347557451179	-1.30222	0.538521912113775	-2.41813	0.0156003550975541	0.133933483396058
ENSRNOG00000066159	49.3960339332393	-1.30183	0.402489545670554	-3.23444	0.00121881755695383	0.0327368201508273
ENSRNOG00000031951	8.83438701754506	-1.29702	0.555939403196835	-2.33303	0.0196465082236014	0.15207643232308
ENSRNOG00000011358	388.258317368966	-1.29024	0.377228877618906	-3.42032	0.00062547403083808	0.0222117447828646
ENSRNOG00000023809	58.594386526235	-1.29013	0.588395258377382	-2.19263	0.0283341471933885	0.186843568704954
ENSRNOG00000032656	39.3045172132386	-1.28828	0.467360461787241	-2.75651	0.00584219920100465	0.0777618351428537
ENSRNOG00000009453	100.903111379858	-1.28766	0.290639697414448	-4.43043	9.40435425008172e-06	0.00168986841519718
ENSRNOG00000033658	202.210168565439	-1.28757	0.352217967780272	-3.65561	0.000256570695478624	0.0131772107830209
ENSRNOG00000006170	132.14037314823	-1.28708	0.375275858826396	-3.4297	0.00060425233610282	0.0217591387323278
ENSRNOG00000010161	593.373926810448	-1.28617	0.300690519282338	-4.27738	1.89108946877913e-05	0.00271847893315937
ENSRNOG00000007159	71.6678556245863	-1.28602	0.519722610370339	-2.47444	0.0133446678216891	0.123032496710072
ENSRNOG00000065357	15.4838450056947	-1.28546	0.600212404725512	-2.14168	0.0322194134996766	0.200218722736024
ENSRNOG00000069594	45.2813068534518	-1.28514	0.502145216843769	-2.55931	0.010488083236645	0.108310556137514
ENSRNOG00000024089	549.79012261088	-1.27981	0.370749483959785	-3.45195	0.000556551028247166	0.0207971414071226
ENSRNOG00000027151	743.096895224872	-1.27773	0.356420638378985	-3.5849	0.000337201237841208	0.0153693904571882
ENSRNOG00000005391	202.252831401095	-1.27679	0.313956057243948	-4.06678	4.76668474215641e-05	0.0048944318932462
ENSRNOG00000014182	1806.97899184181	-1.27329	0.36229337315752	-3.51453	0.000440536304080304	0.0179501062313355
ENSRNOG00000032590	260.701470411912	-1.27072	0.30548825637685	-4.15962	3.18771137433553e-05	0.00369722751273025
ENSRNOG00000066582	11.9130522667695	-1.2702	0.588428556485228	-2.15863	0.0308788059472028	0.195167521655043
ENSRNOG00000011841	45.2632443402607	-1.26922	0.492950371435402	-2.57475	0.0100313030420535	0.105968538719964
ENSRNOG00000011908	339.183661455096	-1.26628	0.271893058094499	-4.65729	3.20405908552274e-06	0.000738124842407154
ENSRNOG00000002345	231.263106996804	-1.26579	0.24095147549483	-5.25331	1.49388770818501e-07	9.58702436727732e-05
ENSRNOG00000013851	201.161408086504	-1.26338	0.1920555867632	-6.57819	4.76224747873173e-11	1.22246892779044e-07
ENSRNOG00000004195	107.850327497031	-1.26127	0.541203295798286	-2.33048	0.0197806292119155	0.152506573233214
ENSRNOG00000066694	107.839241926641	-1.25997	0.375639954565605	-3.35418	0.000795994134499177	0.0254887793524778
ENSRNOG00000026821	56.7727639066292	-1.25891	0.356924109668576	-3.52712	0.000420103613219306	0.0175554461068319
ENSRNOG00000069491	45.5971071196154	-1.25851	0.571863640467546	-2.20072	0.0277561637600664	0.184927885281659
ENSRNOG00000060054	47.9745219171516	-1.2575	0.532150363608717	-2.36306	0.0181248597719863	0.144711322128966
ENSRNOG00000020701	163.465905391761	-1.2524	0.449414721079233	-2.78673	0.0053243081776126	0.074222260390629
ENSRNOG00000063814	96.988981473394	-1.25236	0.376207928831498	-3.3289	0.000871887340516975	0.0269970892025171
ENSRNOG00000069828	403.705251030455	-1.25	0.379834637507177	-3.2909	0.000998675153270571	0.0293222121390831
ENSRNOG00000014452	147.106545762538	-1.24932	0.493662813176573	-2.53071	0.0113831329163142	0.113226641685796
ENSRNOG00000028627	1193.8702201342	-1.24845	0.293755010194899	-4.24998	2.13785976196025e-05	0.00295501554328182
ENSRNOG00000006967	426.459243322711	-1.24712	0.311773186739106	-4.00009	6.33194110091654e-05	0.00574639644658431
ENSRNOG00000002093	1146.59010774471	-1.24692	0.360200410034053	-3.46173	0.000536706996460021	0.0204323898715892
ENSRNOG00000013281	235.557976473661	-1.24618	0.421285872884961	-2.95804	0.0030960443132998	0.0555397427355511
ENSRNOG00000047386	1926.85943201587	-1.24571	0.341889438688926	-3.64362	0.000268834313817536	0.0133476354621979
ENSRNOG00000024998	62.7084345270087	-1.24498	0.37044281081591	-3.3608	0.000777167582430579	0.0253313201719385
ENSRNOG00000002886	131.554185321568	-1.24219	0.391380247064653	-3.17387	0.00150423226876751	0.0368752382503183
ENSRNOG00000017075	70.395284429197	-1.24166	0.496793003598189	-2.49934	0.0124423719227575	0.118545589119846
ENSRNOG00000013257	71.5104494839629	-1.23973	0.466629516581429	-2.65677	0.00788923678482368	0.0928656152760551
ENSRNOG00000069733	21.9181780738008	-1.23942	0.485093085490936	-2.55502	0.0106181467567291	0.10940222423834
ENSRNOG00000051484	66.9339530978374	-1.23586	0.38520898924795	-3.20828	0.00133530354517261	0.0342772420045809
ENSRNOG00000026271	150.663844357901	-1.23247	0.30947363884343	-3.98249	6.8198082861674e-05	0.00593350004499536
ENSRNOG00000037911	14.6431419020648	-1.23127	0.514103983906497	-2.39498	0.0166211724879424	0.138335270234292
ENSRNOG00000014456	475.583280735692	-1.23053	0.294778813972716	-4.1744	2.98768779273524e-05	0.00361087772796632
ENSRNOG00000003614	114.234212484246	-1.23	0.396650501110881	-3.10096	0.00192893933008564	0.0420644548814427
ENSRNOG00000065128	522.28224520292	-1.22401	0.332216822144704	-3.68437	0.000229267313709589	0.0124031550598277
ENSRNOG00000014187	54.7532495650111	-1.21995	0.435132128804588	-2.80364	0.00505291032447632	0.0723109612565612
ENSRNOG00000069106	8.42539507858542	-1.21912	0.590474016122247	-2.06465	0.0389558900418059	0.222845907020419
ENSRNOG00000069160	272.208603862081	-1.21848	0.31272196811437	-3.89636	9.76496253971283e-05	0.00756321602914223
ENSRNOG00000070455	36.1258941851379	-1.21845	0.528425483605806	-2.30581	0.0211211317640923	0.158598251846625
ENSRNOG00000006645	19.8079818766173	-1.21753	0.481707999272234	-2.52752	0.0114871161826926	0.113600435160596
ENSRNOG00000005564	172.248657378616	-1.21707	0.384881022414085	-3.16221	0.00156578079293608	0.037614324957578
ENSRNOG00000003866	1518.94890630509	-1.21595	0.367506068580004	-3.30864	0.000937499329372337	0.0282649755863952
ENSRNOG00000019948	526.433296892403	-1.2126	0.246880010999124	-4.9117	9.02888685411225e-07	0.000342491035442723
ENSRNOG00000021410	17.468202944714	-1.2125	0.522054127146275	-2.32255	0.0202033883082043	0.154417135053221
ENSRNOG00000007202	579.662009348077	-1.21129	0.444279363365551	-2.72641	0.00640275296597465	0.0818286401462294
ENSRNOG00000012531	66.8130010935504	-1.20906	0.386035063042598	-3.13199	0.00173626469266542	0.0396933082220165
ENSRNOG00000068476	13.2008804927766	-1.20776	0.590442208616737	-2.04553	0.0408030571276545	0.228621806525358
ENSRNOG00000009826	16.3984817845046	-1.20775	0.566374920962482	-2.13243	0.0329718158707916	0.202277031644838
ENSRNOG00000010881	1103.17895786276	-1.20435	0.42600029071749	-2.82711	0.00469694961307518	0.0694074733530822
ENSRNOG00000019196	79.0378148997769	-1.20385	0.272736778147102	-4.41396	1.01498033759998e-05	0.00178805702807196
ENSRNOG00000014867	410.217420481898	-1.20312	0.289158811110928	-4.16076	3.17188082300022e-05	0.00369722751273025
ENSRNOG00000067100	45.5482885105793	-1.20217	0.600929865167728	-2.00051	0.0454452742516939	0.241364306876514
ENSRNOG00000008053	119.183805210975	-1.19741	0.498265875106069	-2.40315	0.0162545787128557	0.136804929691477
ENSRNOG00000060598	54.4967931850142	-1.19711	0.392968192047227	-3.04633	0.00231654302287642	0.0466136187884281
ENSRNOG00000051440	737.094488731941	-1.19628	0.388506699234902	-3.07918	0.00207568757543256	0.0439317197207864
ENSRNOG00000054474	33.3647574501668	-1.19488	0.583093414774796	-2.04921	0.0404416980748582	0.227376993963431
ENSRNOG00000068062	51.0127161943918	-1.19308	0.38793579347324	-3.07546	0.0021018046690148	0.044208013668281
ENSRNOG00000026408	142.390446243184	-1.19173	0.287526406901936	-4.14478	3.40140694346147e-05	0.0038199925854412
ENSRNOG00000057826	68.8138845297055	-1.19112	0.356694019959841	-3.33934	0.000839773352222596	0.026289002379944
ENSRNOG00000002941	288.715100767464	-1.19049	0.373224250276859	-3.18975	0.00142395566586237	0.0358930673639754
ENSRNOG00000050220	219.01515432684	-1.18484	0.350883028892042	-3.37675	0.000733482499005296	0.0244525918824233
ENSRNOG00000066567	27.2633354156079	-1.18346	0.519461124070938	-2.27825	0.0227118806146757	0.164031263169255
ENSRNOG00000068163	157.45112955105	-1.18302	0.348599706267473	-3.39363	0.000689734400128875	0.0235266265528743
ENSRNOG00000011228	104.773957459223	-1.18114	0.357249228303044	-3.3062	0.000945722043510607	0.0284175240800035
ENSRNOG00000007947	64.7365980849061	-1.17955	0.440996640089776	-2.67473	0.00747903955821593	0.0895939078810546
ENSRNOG00000010267	149.561463912406	-1.17809	0.329335671673097	-3.57716	0.000347344183562895	0.0155649461261688
ENSRNOG00000020743	246.120000104225	-1.17733	0.330400024251804	-3.56334	0.000366160546876914	0.016205760755742
ENSRNOG00000015365	17.7112381528105	-1.17563	0.560437020715847	-2.0977	0.0359319316158635	0.213596943435365
ENSRNOG00000012369	75.419154669961	-1.17479	0.379511063551783	-3.09552	0.00196465941803248	0.042585000099669
ENSRNOG00000004109	44.8674661392775	-1.17477	0.3173592220039	-3.70171	0.000214151020611692	0.0117435529080009
ENSRNOG00000002232	538.115902967217	-1.1718	0.254479036765294	-4.60469	4.13080109367679e-06	0.000876104883591519
ENSRNOG00000047605	23.747109320928	-1.17135	0.423088381179668	-2.76857	0.00563036080047909	0.0761263756386824
ENSRNOG00000020451	29.0618971733038	-1.17033	0.392226578367066	-2.98382	0.00284677316204267	0.0523578986169342
ENSRNOG00000058068	18.9333738961338	-1.16953	0.476260363137402	-2.45566	0.0140627524015214	0.126157562607557
ENSRNOG00000019128	455.016731181591	-1.1695	0.259542494455564	-4.50601	6.60589512231633e-06	0.0012494876784516
ENSRNOG00000013011	358.548744834849	-1.16938	0.204009605503576	-5.73196	9.92746989706945e-09	1.04933356812024e-05
ENSRNOG00000025394	131.263483734799	-1.16907	0.323711511104117	-3.61145	0.000304488289614095	0.0144744711007293
ENSRNOG00000054080	17.5866531291758	-1.16809	0.565823618372899	-2.0644	0.0389799553874893	0.222854221558319
ENSRNOG00000015133	1341.37582451735	-1.16778	0.319134998880267	-3.6592	0.000253003338480758	0.013146341420035
ENSRNOG00000066421	21.3316251950815	-1.16707	0.510136730411776	-2.28776	0.0221515616701757	0.162555869921257
ENSRNOG00000052583	1177.32276807379	-1.16523	0.301645874251531	-3.86291	0.000112043935582472	0.00798935507333907
ENSRNOG00000013866	46.9916368114067	-1.16386	0.39854143990305	-2.92031	0.00349686142226691	0.0596724623900419
ENSRNOG00000008754	65.7781616506785	-1.16326	0.309072898054502	-3.76371	0.000167411961772661	0.0102945550402686
ENSRNOG00000004150	132.505360621147	-1.16298	0.303636732952638	-3.83016	0.000128061410620262	0.00861848497166852
ENSRNOG00000016680	1273.33219469334	-1.16049	0.308391409328626	-3.76304	0.000167861574199939	0.0102945550402686
ENSRNOG00000007302	519.615167104921	-1.16027	0.269646940537503	-4.30292	1.68562191875986e-05	0.00250321820315669
ENSRNOG00000018012	363.726027743865	-1.15998	0.31729148325029	-3.65587	0.000256308923588781	0.0131772107830209
ENSRNOG00000004639	145.532488024493	-1.15641	0.307675097932664	-3.75855	0.000170900061182605	0.010374672970913
ENSRNOG00000027869	20.0607639532274	-1.15636	0.445217590645453	-2.5973	0.00939602934738413	0.102352670013993
ENSRNOG00000062887	117.703217991392	-1.15364	0.320748155590633	-3.59672	0.000322251266525805	0.0150403454758498
ENSRNOG00000030021	2587.1916883569	-1.15309	0.363049721507306	-3.17613	0.00149252459574352	0.0367385951519388
ENSRNOG00000015075	12.509241216772	-1.15295	0.566045317803557	-2.03685	0.0416646202842232	0.230728029435737
ENSRNOG00000016921	97.7065355406895	-1.15265	0.344133550275695	-3.34941	0.00080982984821143	0.0256194234903366
ENSRNOG00000064888	25.147893640688	-1.15259	0.343671540005551	-3.35377	0.000797189270192695	0.0254887793524778
ENSRNOG00000015269	274.61433692975	-1.15224	0.316734436919209	-3.63786	0.000274908826845784	0.0135337992043613
ENSRNOG00000050325	712.563386961985	-1.15208	0.346593158839554	-3.32402	0.000887313161915063	0.02720841332159
ENSRNOG00000022999	61.0626893559474	-1.15198	0.339209719763506	-3.39607	0.000683607689348032	0.0234422644463641
ENSRNOG00000025793	112.899755236804	-1.15014	0.247882245910485	-4.63985	3.48654891737877e-06	0.000773454290078754
ENSRNOG00000020353	489.683234617791	-1.14981	0.288904598317906	-3.97989	6.89470572194442e-05	0.00593350004499536
ENSRNOG00000015160	98.662370696094	-1.14757	0.392282657901382	-2.92537	0.00344050324107769	0.0590155337732875
ENSRNOG00000005506	96.5516907625242	-1.14319	0.30831618439578	-3.70784	0.00020903482669018	0.0116650521763846
ENSRNOG00000003679	760.483255692644	-1.14268	0.281870678333878	-4.05392	5.03656497279144e-05	0.005055979664586
ENSRNOG00000011927	1198.03485621351	-1.14127	0.296779555397708	-3.84552	0.000120295116718358	0.00834588012475743
ENSRNOG00000067817	52.1968927528102	-1.1407	0.450189772594174	-2.53382	0.0112828005003256	0.112958021265896
ENSRNOG00000017037	64.5035014756871	-1.13966	0.320137205122799	-3.5599	0.000370997839409852	0.0163393631773422
ENSRNOG00000016879	174.053914776772	-1.13906	0.234401113273007	-4.85943	1.17724229539933e-06	0.00036460602607956
ENSRNOG00000011668	143.035136158911	-1.13822	0.391986798410318	-2.90373	0.00368750644349348	0.0615234942276085
ENSRNOG00000010942	52.8908355853042	-1.13333	0.311767727895601	-3.63519	0.000277780823829099	0.013578873575913
ENSRNOG00000005176	17.6052475696967	-1.13247	0.460780886917316	-2.45772	0.0139820343680059	0.125763767905769
ENSRNOG00000020284	192.837712499977	-1.13206	0.335821710923878	-3.37101	0.000748928859081245	0.0246474407854046
ENSRNOG00000004377	196.295247445742	-1.13202	0.285827544685606	-3.96051	7.47893190776284e-05	0.00627985642292479
ENSRNOG00000011339	443.226056474412	-1.13173	0.284281681340263	-3.98101	6.86230475599374e-05	0.00593350004499536
ENSRNOG00000069446	12.0603420853924	-1.13165	0.532486741428977	-2.12522	0.0335678593479884	0.204606806181819
ENSRNOG00000012424	143.541940424857	-1.13159	0.480121187823689	-2.35688	0.0184289558282405	0.146074065848105
ENSRNOG00000003873	188.955779300633	-1.13018	0.360443675564699	-3.13553	0.00171545965270534	0.039418279411077
ENSRNOG00000016620	81.5112801257534	-1.12959	0.264717745003285	-4.26716	1.97975000398958e-05	0.00281076971875729
ENSRNOG00000070729	148.940088634881	-1.12924	0.401660520437343	-2.81142	0.00493227038785735	0.0714741666124264
ENSRNOG00000034230	4582.16978447735	-1.12789	0.367009270837202	-3.07318	0.0021179055160796	0.0442982274862391
ENSRNOG00000029205	26.6551165642173	-1.12526	0.410070597348407	-2.74406	0.00606839429761792	0.0794195026466835
ENSRNOG00000018282	522.907730391583	-1.12459	0.23528692556813	-4.77967	1.7558220419201e-06	0.000492974472988473
ENSRNOG00000006641	11.915222623901	-1.12386	0.563956402456872	-1.99281	0.0462821866590106	0.243812551180229
ENSRNOG00000007270	50.546942391233	-1.12361	0.303439101973337	-3.70293	0.000213121505829105	0.0117435529080009
ENSRNOG00000011341	415.979288379489	-1.123	0.401193132629837	-2.79915	0.00512365855878115	0.0727608385283355
ENSRNOG00000007441	11.3117730628772	-1.12273	0.568602274129578	-1.97455	0.0483194410989076	0.248782818655092
ENSRNOG00000042603	59.276543309109	-1.12049	0.345848424309641	-3.23983	0.00119599770929853	0.0324146045827833
ENSRNOG00000006198	44.9743589024818	-1.12025	0.342222399937673	-3.27346	0.00106237954224777	0.0302851089616618
ENSRNOG00000013884	234.458861874585	-1.11883	0.292030153080363	-3.8312	0.000127519708380032	0.00861429187925114
ENSRNOG00000013397	365.744922828598	-1.11866	0.254450688485251	-4.39639	1.10065803910555e-05	0.00187037483606907
ENSRNOG00000062986	272.983042989494	-1.11754	0.234685358911974	-4.76186	1.91821125183635e-06	0.000518806679454369
ENSRNOG00000018342	95.2851290743251	-1.11749	0.29965660674163	-3.72925	0.000192053381891876	0.0110255821700163
ENSRNOG00000025278	115.030588845855	-1.11739	0.453559814023826	-2.46359	0.0137552068066891	0.124958195707481
ENSRNOG00000005271	1000.24135945978	-1.11695	0.354378344803155	-3.15185	0.00162237783164601	0.0381577320115799
ENSRNOG00000048433	319.036970904588	-1.11657	0.354338183763303	-3.15114	0.00162635113865076	0.0382011811900856
ENSRNOG00000015088	200.358410309151	-1.11626	0.39181454770593	-2.84896	0.00438628533055988	0.0669644529352851
ENSRNOG00000004861	1042.49080496853	-1.11597	0.284942444931385	-3.91648	8.98498823714263e-05	0.0070196197231833
ENSRNOG00000030880	329.539616760705	-1.11503	0.336170585582443	-3.31686	0.000910366741847327	0.0276791539496694
ENSRNOG00000011271	83.573878124605	-1.11476	0.364182908904057	-3.06099	0.00220605433670238	0.0451379180969093
ENSRNOG00000015520	112.08270340826	-1.11403	0.46434981656243	-2.39912	0.0164344465850363	0.137802412826186
ENSRNOG00000005070	85.2640843960243	-1.11241	0.329727537575708	-3.37372	0.000741588490551851	0.0245407064212269
ENSRNOG00000018373	59.1676542296263	-1.1124	0.452556548841182	-2.45803	0.013970045217229	0.125763767905769
ENSRNOG00000004831	486.348294001075	-1.11229	0.225110859094117	-4.94109	7.76861717589827e-07	0.000303465830508078
ENSRNOG00000013956	192.666893163364	-1.11138	0.333722931181835	-3.33024	0.00086770766430689	0.0269704274168306
ENSRNOG00000014061	361.164747101778	-1.11053	0.403594844862493	-2.7516	0.00593052725875406	0.0783638899546883
ENSRNOG00000063458	143.744154065273	-1.10943	0.401783582921439	-2.76126	0.00575789053364513	0.0770965238443139
ENSRNOG00000032472	13.7648184050792	-1.1094	0.530294813502135	-2.09204	0.0364347449446886	0.215431369500201
ENSRNOG00000014511	141.170465220864	-1.10914	0.37629953391736	-2.94749	0.00320366312478282	0.057053144389715
ENSRNOG00000068999	22.0079631707562	-1.10793	0.559949220692985	-1.97863	0.0478578006212238	0.247540823075063
ENSRNOG00000020706	66.1954415074969	-1.10388	0.415819981353357	-2.65471	0.00793761939491696	0.0929589607405808
ENSRNOG00000000042	195.512032988685	-1.10169	0.398066478229687	-2.76761	0.00564686444609271	0.0761265452395424
ENSRNOG00000007975	578.782417365409	-1.10116	0.315011589765895	-3.49563	0.000472946561871372	0.0189297218533627
ENSRNOG00000011387	357.104661435252	-1.10047	0.320748587174011	-3.43096	0.000601455898400998	0.0217019297959188
ENSRNOG00000059890	210.36291881134	-1.10036	0.424147691160875	-2.59429	0.00947861112779141	0.102799025314958
ENSRNOG00000016208	294.578744475441	-1.10003	0.268408144248105	-4.09835	4.16105285892516e-05	0.00445820876276811
ENSRNOG00000067338	117.665713578631	-1.09903	0.241987807055144	-4.54166	5.5813300592276e-06	0.00110209802015671
ENSRNOG00000061050	28.5868898399671	-1.09854	0.545845098038314	-2.01256	0.0441614475971816	0.238123960953814
ENSRNOG00000016381	67.9553321874505	-1.09727	0.396470234708283	-2.76759	0.00564731953944627	0.0761265452395424
ENSRNOG00000009258	71.4177892616535	-1.09671	0.430920315005431	-2.54504	0.0109264439493234	0.111176257828648
ENSRNOG00000049470	18.2560949529902	-1.09456	0.524620210270881	-2.08639	0.0369433278825652	0.216939430954841
ENSRNOG00000070944	150.136954450923	-1.09313	0.41950874257868	-2.60573	0.00916783772498295	0.101127609625671
ENSRNOG00000031163	415.851129482731	-1.09298	0.223919173446382	-4.88115	1.05469827549947e-06	0.00036460602607956
ENSRNOG00000017593	249.872711902886	-1.09096	0.325246056591063	-3.35425	0.000795807013300964	0.0254887793524778
ENSRNOG00000034200	743.91875042867	-1.09015	0.376885969043318	-2.89252	0.00382162321662823	0.0627012649971925
ENSRNOG00000008088	36.5879620737072	-1.08778	0.377444853667599	-2.88197	0.00395200214767257	0.0634874617024418
ENSRNOG00000019779	27.4541464379002	-1.08733	0.358739003449179	-3.03099	0.00243756218873611	0.0479743208865271
ENSRNOG00000001982	661.211242691189	-1.08668	0.251882376095184	-4.31422	1.60168699622814e-05	0.00241854736430449
ENSRNOG00000002129	173.237567884804	-1.08611	0.27902526557384	-3.8925	9.92146181590443e-05	0.00758632967531859
ENSRNOG00000033556	835.95765636538	-1.08574	0.291680279653106	-3.72237	0.000197360652846852	0.0111872983312463
ENSRNOG00000010797	314.821445599831	-1.08414	0.218361455590532	-4.96487	6.87459303787684e-07	0.000274510138439131
ENSRNOG00000002833	282.421317108161	-1.08263	0.289682526064458	-3.73731	0.000186001361001065	0.0108163704072108
ENSRNOG00000032768	48.6731481999742	-1.0825	0.315238479526859	-3.43391	0.000594939401047706	0.0215969012069217
ENSRNOG00000052469	145.703426855615	-1.08189	0.275647338344299	-3.9249	8.67646886046428e-05	0.00689384434189871
ENSRNOG00000008970	158.128880608824	-1.08073	0.381232370117024	-2.83484	0.00458489044992492	0.0684508634620021
ENSRNOG00000002625	116.209718897483	-1.07436	0.387452929517371	-2.77288	0.00555628843726557	0.075465568351644
ENSRNOG00000069784	141.091413731798	-1.07414	0.278766174130124	-3.85318	0.000116593876937857	0.00818388818240762
ENSRNOG00000045695	275.578206013769	-1.07413	0.286089639498856	-3.75452	0.000173676516943086	0.0104295306287037
ENSRNOG00000065780	2320.13428178084	-1.07088	0.394573826518564	-2.71401	0.00664739823692407	0.0837139189896842
ENSRNOG00000017120	282.811527934321	-1.07079	0.321857249294375	-3.32691	0.000878146603201559	0.02706153704611
ENSRNOG00000002074	378.888947539939	-1.07062	0.295726249035464	-3.62031	0.000294246045041381	0.0140910731971096
ENSRNOG00000013232	35.8254595414404	-1.06941	0.442194674575785	-2.41841	0.0155886164349611	0.133933483396058
ENSRNOG00000008629	640.971559934648	-1.06855	0.320239895175345	-3.33672	0.000847730197093125	0.0264459442909138
ENSRNOG00000025042	201.210174312512	-1.0679	0.338726008221998	-3.15269	0.00161775281155478	0.038106927001236
ENSRNOG00000024250	134.599655687346	-1.0667	0.322127245107362	-3.31143	0.000928202379716578	0.0280789033015609
ENSRNOG00000008678	612.253382477378	-1.06451	0.321974656932085	-3.30621	0.000945686631046605	0.0284175240800035
ENSRNOG00000011789	82.350397149702	-1.06407	0.369356025179841	-2.88088	0.00396565304861843	0.0634874617024418
ENSRNOG00000012655	23.6250693022283	-1.064	0.497357816046863	-2.1393	0.0324112820731353	0.20076779780897
ENSRNOG00000046254	740.309606098461	-1.06279	0.317113082902592	-3.35147	0.000803848408204792	0.0255200566201977
ENSRNOG00000071010	150.98426270389	-1.06207	0.207154680953239	-5.12694	2.94481961611838e-07	0.000151187039091518
ENSRNOG00000010124	193.503275449172	-1.06147	0.36778041140049	-2.88615	0.00389991706978048	0.0630761564598429
ENSRNOG00000058470	665.893171064277	-1.06135	0.280606315470698	-3.78233	0.000155365927867808	0.00979881381868405
ENSRNOG00000019018	101.348358735809	-1.05959	0.480650970122728	-2.20449	0.0274897216978116	0.183647159153611
ENSRNOG00000068592	17.1442942739582	-1.05883	0.426710936890883	-2.48138	0.0130876240979532	0.121535667915308
ENSRNOG00000003686	399.533230196885	-1.05859	0.256592747013271	-4.12557	3.69810505579723e-05	0.00405190547241588
ENSRNOG00000007390	1984.57186745673	-1.0566	0.266941614340351	-3.95815	7.55312601394386e-05	0.00631265680672359
ENSRNOG00000052758	361.665810511716	-1.05434	0.327223436969746	-3.22207	0.00127268660744255	0.0336504274760057
ENSRNOG00000017503	44.1351630554451	-1.05281	0.479452543431037	-2.19587	0.0281015914155755	0.186247594698124
ENSRNOG00000004806	237.429703456454	-1.0527	0.304863442735003	-3.45303	0.000554317113867691	0.0207971414071226
ENSRNOG00000015553	291.421221833113	-1.05243	0.27825473481162	-3.78225	0.000155415545568755	0.00979881381868405
ENSRNOG00000001582	406.591232103336	-1.05209	0.232363713976375	-4.52776	5.96128027691087e-06	0.00113955580101927
ENSRNOG00000068250	80.3831064134185	-1.05204	0.365990294053799	-2.87449	0.00404675548195624	0.0641235884085289
ENSRNOG00000002040	1261.78541645678	-1.0515	0.267790435323158	-3.92656	8.61681351340284e-05	0.00689384434189871
ENSRNOG00000017523	499.184670548739	-1.05094	0.307769665870335	-3.41468	0.000638564252855605	0.0225429490364683
ENSRNOG00000013045	134.91723146249	-1.04995	0.341380506062979	-3.07559	0.00210087373995645	0.044208013668281
ENSRNOG00000065682	1453.70042199305	-1.0476	0.300348671433362	-3.48794	0.00048675692018318	0.0192910430479945
ENSRNOG00000015692	418.021596591048	-1.04667	0.254988164978979	-4.10477	4.04717390690491e-05	0.00438094385139604
ENSRNOG00000008036	410.480048140257	-1.04425	0.326299169016514	-3.20029	0.00137290387989558	0.0349429317533196
ENSRNOG00000061862	150.887934618062	-1.04407	0.260754581583925	-4.00405	6.22680793563726e-05	0.00573039867883273
ENSRNOG00000022305	432.55631074673	-1.04341	0.311306762501379	-3.35171	0.000803144285032069	0.0255200566201977
ENSRNOG00000003878	46.6180657765449	-1.04225	0.371894777888696	-2.80255	0.00507005938771035	0.0724772451374441
ENSRNOG00000047137	801.432539734569	-1.04158	0.265362295592078	-3.92513	8.66825522961089e-05	0.00689384434189871
ENSRNOG00000001304	602.036513760865	-1.04115	0.308482636875052	-3.37507	0.000737973038686009	0.0245157297408928
ENSRNOG00000003434	75.3770962609878	-1.03888	0.329512283021129	-3.15277	0.00161726525715287	0.038106927001236
ENSRNOG00000034038	723.183298964361	-1.03865	0.445381555665164	-2.33204	0.0196986896243329	0.152112485543463
ENSRNOG00000068835	81.9398789046975	-1.03728	0.333077940651034	-3.11423	0.00184425478460209	0.0410649494727571
ENSRNOG00000037951	41.7891825663942	-1.03717	0.370572075199167	-2.79884	0.00512864999708019	0.0727608385283355
ENSRNOG00000000105	41.522539176562	-1.03602	0.412090139779671	-2.51407	0.0119347774760926	0.116362461458442
ENSRNOG00000023509	423.439187093791	-1.03519	0.211981856043187	-4.88337	1.04285962347439e-06	0.00036460602607956
ENSRNOG00000011619	779.044029661354	-1.0344	0.333998654966551	-3.09703	0.00195471161006171	0.042471841500845
ENSRNOG00000012318	283.402278922034	-1.03284	0.4551609347179	-2.26917	0.023257828903237	0.165786803521255
ENSRNOG00000024964	439.412707248877	-1.02953	0.400668115807164	-2.56954	0.0101834096861311	0.106665749939952
ENSRNOG00000022938	128.347485784922	-1.02885	0.2612892337578	-3.93761	8.22984282154702e-05	0.00672191116638083
ENSRNOG00000010536	253.179	-1.02798	0.291998022910862	-3.52052	0.000430709214409275	0.0177917560315408
ENSRNOG00000025882	65.716932469279	-1.02785	0.323271437620937	-3.17951	0.00147523600358645	0.0366193080621262
ENSRNOG00000006783	44.8755650422144	-1.02765	0.481092778827793	-2.13607	0.0326740461972055	0.201551643020112
ENSRNOG00000032813	320.907950482015	-1.02734	0.341862327669191	-3.00513	0.00265468379584974	0.050055852317323
ENSRNOG00000056106	665.044700530075	-1.02651	0.271768397443296	-3.77715	0.000158630430434101	0.00987201446329561
ENSRNOG00000024799	555.030151944533	-1.02594	0.281117806183045	-3.64949	0.000262763892343386	0.0133391096056506
ENSRNOG00000010240	124.606838114593	-1.02567	0.26482172571052	-3.87307	0.000107474542721128	0.00781866420306049
ENSRNOG00000019014	303.881375919461	-1.02363	0.340531333420719	-3.00597	0.00264733441210049	0.0500209800746938
ENSRNOG00000053288	69.5845558878313	-1.02344	0.362667074336708	-2.82197	0.00477294884294572	0.0700123410276667
ENSRNOG00000022039	189.797533408983	-1.02315	0.238178812960313	-4.29573	1.74121597967108e-05	0.00254373251534224
ENSRNOG00000005670	198.942134845061	-1.02208	0.353020853963869	-2.89525	0.00378857015231546	0.0624557954742719
ENSRNOG00000009867	150.194824341328	-1.02162	0.296488986514765	-3.44573	0.000569525345710862	0.0210101405422343
ENSRNOG00000033445	30.4738703572909	-1.01618	0.361879410917957	-2.80807	0.00498391657127907	0.0717485587136989
ENSRNOG00000018929	149.126040969229	-1.01463	0.464847635901115	-2.18271	0.0290574634761052	0.18925746106942
ENSRNOG00000009590	37.1773689912255	-1.01443	0.455691730051828	-2.22614	0.0260047460991585	0.177605200553318
ENSRNOG00000057832	33.4361633803245	-1.01241	0.410781015535877	-2.46461	0.0137163481692573	0.124852075767688
ENSRNOG00000056658	133.551636694643	-1.01188	0.309598760096472	-3.26835	0.00108175037717108	0.0305628498858289
ENSRNOG00000015898	128.343862503565	-1.01131	0.325071491011014	-3.11104	0.00186431255440421	0.0414089397899744
ENSRNOG00000004208	567.854035595223	-1.00992	0.314732668150721	-3.20883	0.00133276427091564	0.0342772420045809
ENSRNOG00000022166	242.303956226982	-1.00962	0.408744570254085	-2.47006	0.0135090192701878	0.123757131649141
ENSRNOG00000017428	68.3598213163443	-1.00957	0.37270845051302	-2.70875	0.00675370405379985	0.0845695527127035
ENSRNOG00000008986	119.39013077371	-1.0074	0.489464628031522	-2.05816	0.0395748072123971	0.224746231826999
ENSRNOG00000001103	111.531485164378	-1.0072	0.409538647417065	-2.45935	0.0139190411820246	0.125747235294017
ENSRNOG00000030812	1370.1181911502	-1.00563	0.381709640383007	-2.63454	0.00842515376454426	0.0963562574112033
ENSRNOG00000004696	233.881961829909	-1.00551	0.34754585638077	-2.89318	0.00381366282284279	0.062639586164225
ENSRNOG00000010653	548.78159258374	-1.00506	0.255861891989226	-3.92815	8.56029451583973e-05	0.00689384434189871
ENSRNOG00000057760	109.619165138106	-1.00243	0.474216392641271	-2.11387	0.034526323711859	0.208538995219628
ENSRNOG00000008688	213.308834404856	-1.00128	0.247764076985662	-4.04127	5.31627799999154e-05	0.00522012018480044
ENSRNOG00000021474	255.04057077488	-1.001	0.465465036989484	-2.15053	0.0315130293504048	0.197757940340541
ENSRNOG00000070666	127.180791140461	-1.00089	0.470227092420225	-2.12852	0.0332936464381716	0.203556833224738
ENSRNOG00000017132	265.288964510781	-1.00076	0.292888942914695	-3.41687	0.000633451256184695	0.022406467760596
ENSRNOG00000024632	773.84809767087	-1.00048	0.261779556284114	-3.82185	0.000132455083837694	0.00876504644384076
ENSRNOG00000065000	496.284627719575	-1.00031	0.239712070690868	-4.17297	3.00652072771979e-05	0.00361087772796632
ENSRNOG00000033169	952.09605427161	-1.00003	0.33153478453646	-3.01637	0.00255817328798177	0.0490818354754697
ENSRNOG00000067599	29.7304530141857	1.00113982255748	0.402100787762936	2.48977334296522	0.0127824583965267	0.119941511711326
ENSRNOG00000016248	117.59213037066	1.0059926424589	0.34524961137359	2.91381252670066	0.00357044252342865	0.0604686915207251
ENSRNOG00000042825	243.165667544731	1.00775967884069	0.38507003146519	2.61708156047918	0.00886851479578624	0.0990418535521957
ENSRNOG00000000525	158.481046922184	1.0087081669974	0.263708384456552	3.8250894793358	0.000130724597964618	0.00873230595102687
ENSRNOG00000007540	43.3406960451787	1.00886407144166	0.314194382202723	3.21095515575046	0.0013229457798676	0.0341625624529078
ENSRNOG00000012447	66.308741420128	1.00975619259987	0.311134896846253	3.24539678073734	0.0011728707567188	0.0321270040053051
ENSRNOG00000014312	359.429675967133	1.00985115824929	0.319622755246212	3.15950958332546	0.00158034902992237	0.0376648407562519
ENSRNOG00000008984	14.0087570440184	1.01420782340776	0.472507412681369	2.14643791015335	0.0318380574803308	0.19878320182907
ENSRNOG00000068755	17.4320176860431	1.01633028323064	0.401614101729218	2.53061403684446	0.0113863065015434	0.113226641685796
ENSRNOG00000020464	218.863999650998	1.01645681689966	0.241005909168582	4.21755972874781	2.46960415941277e-05	0.00324853003637899
ENSRNOG00000052013	34.6734505628172	1.02175909663616	0.396087320648869	2.57963091310854	0.00989059620100467	0.105245765025511
ENSRNOG00000009220	40.5214863005086	1.02213062891632	0.326732960669148	3.12833644583333	0.00175798820602094	0.03990454705276
ENSRNOG00000036680	16.514139580868	1.02535001468165	0.489200070768188	2.09597274397682	0.036084608855249	0.214206916590674
ENSRNOG00000067000	35.1765063185512	1.02621667398553	0.380700273320585	2.69560267197748	0.00702614206674236	0.0864152955491399
ENSRNOG00000032807	14.4914985269496	1.02671420709453	0.465837499061101	2.20401794437734	0.0275230821374439	0.183647331202276
ENSRNOG00000042465	78.9812907286875	1.02804733305213	0.390720197216954	2.63115994610663	0.00850939775391236	0.0968982054753176
ENSRNOG00000047706	278.463078232201	1.02838003015979	0.318553516435672	3.22828026407129	0.00124536895325065	0.033201831930209
ENSRNOG00000051216	152.479460189909	1.02869659008794	0.307083190304025	3.34989547643259	0.000808420600617487	0.0256194234903366
ENSRNOG00000000907	218.852265512353	1.03297561796623	0.255319686494977	4.04581265215736	5.21419223181497e-05	0.00517645415544106
ENSRNOG00000010209	103.798745077536	1.0346450864638	0.269880460227885	3.83371617785946	0.000126221772149785	0.00861429187925114
ENSRNOG00000069275	49.998272715359	1.03778016131944	0.369597844240874	2.80786313418836	0.00498714173484389	0.0717485587136989
ENSRNOG00000068226	236.875462510444	1.04039950748113	0.292482203220156	3.55713782249516	0.000374917479576764	0.0164314443671095
ENSRNOG00000070183	145.315695940214	1.04671783754626	0.34076432666306	3.07167668575013	0.00212860146214525	0.044372203797318
ENSRNOG00000019112	19.3472402668993	1.04770067889386	0.434816239884742	2.40952518050287	0.0159732937599644	0.135452626509108
ENSRNOG00000027096	304.792004415018	1.05513872765899	0.410114443527364	2.57279094728735	0.0100882123032244	0.106377110488486
ENSRNOG00000063629	22.4499318877167	1.05694016652579	0.502081390785213	2.10511719000943	0.0352811082485843	0.211674869488751
ENSRNOG00000066953	11.6422600864972	1.05744768097002	0.520650972152371	2.03101067227154	0.0422539120012705	0.232388391023651
ENSRNOG00000019162	74.5961499904082	1.05965193079162	0.287875558928618	3.68093746733939	0.000232377995677195	0.0124031550598277
ENSRNOG00000055716	74.2630178825761	1.05987992054097	0.46069691023028	2.30060132161768	0.0214141762724563	0.159996396440651
ENSRNOG00000067295	29.5937946121964	1.06087670364226	0.489880114846964	2.1655843368406	0.0303429643605449	0.193344938508734
ENSRNOG00000064695	23.1860360250211	1.06511788057496	0.38856327623718	2.74116970314201	0.00612208785979259	0.0797157947482704
ENSRNOG00000034195	21.778839886581	1.06836534773768	0.4672445306248	2.28652296113356	0.0222236824162108	0.162714006379263
ENSRNOG00000026944	10.0934950526928	1.07064136744917	0.539300394084362	1.98524121100808	0.0471176412787351	0.24624374942678
ENSRNOG00000027954	10.5515903011282	1.08402691620674	0.536289677592231	2.02134585374396	0.0432439755899363	0.235372307285969
ENSRNOG00000063517	39.2139503781397	1.08713713076299	0.383161454701079	2.83728208415722	0.00454993940051684	0.0680748218883322
ENSRNOG00000007611	21.256227192101	1.0880496005009	0.483918295037515	2.24841592404882	0.0245496807188077	0.170868773061841
ENSRNOG00000018978	66.6859751410376	1.09766584258035	0.457779700979669	2.39780366021319	0.0164937034917272	0.138129529581482
ENSRNOG00000003266	59.8026759979228	1.10428801062386	0.458722442564847	2.40731193453163	0.0160704368586176	0.135700037552866
ENSRNOG00000070294	18.6071463418508	1.10474472400545	0.441061365875125	2.50474153820633	0.0122540903608913	0.117918131659198
ENSRNOG00000017429	396.715645435247	1.10998074100601	0.315576510109166	3.5173110337713	0.000435942626328757	0.0178573431243395
ENSRNOG00000016278	17.5406631426936	1.11390040303819	0.487898540342126	2.28305746161301	0.0224269838284531	0.163022035765968
ENSRNOG00000016491	52.8567079323843	1.11573488831965	0.397300205909591	2.80829174443858	0.00498050840281893	0.0717485587136989
ENSRNOG00000023261	24.3490697839795	1.12237998186379	0.443796035130396	2.52904463541233	0.0114373480786913	0.113334350734027
ENSRNOG00000009342	368.008170245834	1.13294078110919	0.19390615202653	5.84272736717597	5.13530247993533e-09	5.76726564137237e-06
ENSRNOG00000042352	11.7092119382962	1.14638373839383	0.524850942247606	2.18420821249665	0.0289469517376314	0.188801370516697
ENSRNOG00000004972	77.0555390836024	1.14638621438035	0.275605624687559	4.1595167576132	3.18921623058149e-05	0.00369722751273025
ENSRNOG00000049425	23.1178100828626	1.15154944899488	0.456201480752623	2.52421243152279	0.0115957833214454	0.114169337578123
ENSRNOG00000017851	36.8556503867206	1.15340783861332	0.402462252240198	2.86587830832131	0.00415854068525309	0.0650325792075199
ENSRNOG00000011647	284.595165436319	1.15589777024823	0.273714435777675	4.22300623993067	2.410651430937e-05	0.00324853003637899
ENSRNOG00000005700	14.9079000102199	1.15796885706129	0.503676981695017	2.2990307263286	0.0215031945939154	0.160400841126196
ENSRNOG00000048113	53.462967301124	1.15922068770814	0.29845071485071	3.8841276968896	0.00010269792527562	0.00763226404552767
ENSRNOG00000027811	735.217120009206	1.16191737952943	0.375531978364098	3.09405708826984	0.00197439490821875	0.042590518734433
ENSRNOG00000066852	10.2329725772338	1.17252526008023	0.579355990311035	2.02384247283047	0.0429863625521157	0.234850090817564
ENSRNOG00000012962	69.1018250823294	1.17405878643345	0.264050781828482	4.44633709585482	8.73468480160924e-06	0.00160156684898078
ENSRNOG00000062272	13.1290559636895	1.18073521418388	0.533907418136059	2.21149805017878	0.0270013667483745	0.181514238347004
ENSRNOG00000010278	47.093232457455	1.18295517449532	0.372060598083634	3.17946909881977	0.00147545100100058	0.0366193080621262
ENSRNOG00000040109	80.8411172313289	1.18528033018789	0.498425355006722	2.37804982888943	0.0174044738336662	0.141192320684943
ENSRNOG00000069420	24.1726482646792	1.18631849220098	0.444867083491392	2.66668075976885	0.00766043993162406	0.091098904785806
ENSRNOG00000033973	13.9367380044281	1.19307959643723	0.479440989938658	2.48848058775674	0.0128290240642083	0.120127531740365
ENSRNOG00000016798	10.3307	1.19798904522248	0.589227927077415	2.03315048416753	0.0420373218830497	0.231566105737744
ENSRNOG00000069159	19.9747185031214	1.20281591686706	0.488886769301145	2.46031595125077	0.0138814750498539	0.125678631337258
ENSRNOG00000020276	11.1946918994009	1.20620687692653	0.534988124203878	2.2546423413071	0.0241557874935945	0.169562568649248
ENSRNOG00000064669	7.88184993613635	1.21724911993206	0.597468935683523	2.03734294326029	0.0416156872704016	0.230728029435737
ENSRNOG00000064885	32.7382628859276	1.22344365216345	0.473037640163142	2.58635581672001	0.00969967422443473	0.103993702946818
ENSRNOG00000065917	2932.16537883498	1.23145575983824	0.422150916523572	2.91709839215634	0.00353304303199024	0.0600134103700874
ENSRNOG00000065800	93.0646750971894	1.2314926718344	0.309574715745578	3.97801438295268	6.94931690418508e-05	0.00594629883101436
ENSRNOG00000030712	265.754371092524	1.23797413246083	0.424165589219289	2.91861047648732	0.00351595263984293	0.0598845051993721
ENSRNOG00000070750	22.0744031781867	1.2450661989659	0.491473630855657	2.53333265672512	0.0112983673220903	0.112958021265896
ENSRNOG00000062568	13.5657672961412	1.24859525307628	0.609868440035066	2.04731901359658	0.0406267722311432	0.22791834849248
ENSRNOG00000070711	15.7305839680334	1.24917476491196	0.47211970168128	2.64588569480045	0.00814773432381849	0.0943949955284941
ENSRNOG00000064685	27.3699	1.25364773553553	0.440958236227844	2.84300786908938	0.00446899670179083	0.0677094449700501
ENSRNOG00000065022	14.4873788698623	1.25385999996454	0.528048785315618	2.37451545166438	0.0175720007212959	0.141974496834967
ENSRNOG00000066892	39.8059700267086	1.25930111389193	0.630457241694044	1.99744095334392	0.0457773027496004	0.242360740455972
ENSRNOG00000007229	17.4657652187777	1.26116726767821	0.43442507658418	2.90307198100667	0.00369521694805248	0.0615378622238694
ENSRNOG00000021987	56.7411288711925	1.26290715627274	0.38828079713887	3.25256145958993	0.00114369859345186	0.0317841900735443
ENSRNOG00000047730	29.4120094220842	1.2656130491895	0.423862838002902	2.98590236207695	0.00282742902991168	0.05228043010676
ENSRNOG00000071129	9.04018635268329	1.26907095529252	0.600309518293592	2.11402770840602	0.0345129008072316	0.208528014325872
ENSRNOG00000028259	119.893284314062	1.27041481048733	0.348324633518977	3.64721494903436	0.000265098148076512	0.0133476354621979
ENSRNOG00000011483	997.485448213388	1.2790902617503	0.389991655945646	3.27978879099036	0.0010388482691453	0.0300113577946494
ENSRNOG00000001031	12.4844799355995	1.28539960558192	0.611095539666869	2.10343476943497	0.0354277817746485	0.212197244828522
ENSRNOG00000003171	15.0481818158931	1.29288649017836	0.58443539513229	2.21219744893395	0.0269530250485858	0.181340130809549
ENSRNOG00000016432	13.8925677815295	1.2941803177283	0.503977410478391	2.5679331867272	0.0102306872828905	0.106945414369843
ENSRNOG00000021814	131.563051426563	1.29729338830341	0.333070044993287	3.8949566549269	9.8216291621468e-05	0.00757445727101355
ENSRNOG00000036645	17.8034889572122	1.29850976547296	0.652059067556396	1.99139898527775	0.0464370407230341	0.244198766389289
ENSRNOG00000028377	41.4556518548522	1.3102068873863	0.440152855150069	2.97670882298284	0.00291360584309834	0.0533142397094034
ENSRNOG00000013850	57.9423641772051	1.3259412503482	0.259609360249065	5.1074477787554	3.26539300468111e-07	0.000158583370003013
ENSRNOG00000011557	588.397675100208	1.32970343851113	0.472913946415838	2.81172388462807	0.00492767839386055	0.0714652567064408
ENSRNOG00000062793	94.1601633822188	1.33897401520099	0.561310025421379	2.38544468218933	0.017058487652084	0.139871279070865
ENSRNOG00000000838	31.4367789426184	1.34461407591408	0.463478393442514	2.90114	0.00371811898116521	0.0617475785328629
ENSRNOG00000012494	13.4019071935974	1.3462000483719	0.524842576147285	2.56495968420467	0.010318779385695	0.107488615644733
ENSRNOG00000042528	11.1003132068074	1.34851393666841	0.606861215078811	2.2221125739487	0.0262756987294917	0.178704400522269
ENSRNOG00000063658	31.9658011185737	1.3532770377235	0.372600496787894	3.63197861889558	0.000281256429868654	0.0136753624181699
ENSRNOG00000062613	52.757275791708	1.35457341639282	0.379910767150942	3.56550414864824	0.000363157416855992	0.0161125324036674
ENSRNOG00000069413	15.6363931351812	1.35809131125596	0.47229069345964	2.87554112342892	0.0040333560180407	0.0640241822333686
ENSRNOG00000032133	9.90747247401213	1.36755509763563	0.649597284685292	2.10523524324484	0.0352708358467233	0.211674869488751
ENSRNOG00000069376	306.831141635249	1.37924233930508	0.689467932052359	2.00044450972426	0.0454522862083735	0.241364306876514
ENSRNOG00000001476	10.788887974992	1.38015706683109	0.54482800214258	2.53319774571702	0.0113027170257711	0.112958021265896
ENSRNOG00000008609	34.6411403353018	1.38155308253457	0.48379602431849	2.8556519960674	0.00429485599180713	0.0663009169388164
ENSRNOG00000011821	361.065284900825	1.38256491365791	0.245482235096795	5.63203652236897	1.78093955081618e-08	1.77787237714533e-05
ENSRNOG00000035633	68.3556291769291	1.38570901306251	0.404498337016807	3.42574711995647	0.00061311091709767	0.0219115728171248
ENSRNOG00000067969	6.83278664377895	1.38838508439245	0.657178010046646	2.11264689805111	0.034631001485177	0.208890387944661
ENSRNOG00000070718	869.105669949668	1.38861872620358	0.406197705912888	3.41857845573697	0.000629491671342835	0.0223103271052454
ENSRNOG00000011901	14.3143848744139	1.41300554784781	0.662019357726083	2.13438705584264	0.0328111102869377	0.201989657256193
ENSRNOG00000064058	14.3310898852343	1.4247830114674	0.485864864979465	2.93246767602267	0.00336279926359353	0.0586092531207684
ENSRNOG00000066451	28.6461201798561	1.45255633578213	0.576707294258075	2.51870637018875	0.0117786836744221	0.115341795014439
ENSRNOG00000063035	341.715855091356	1.46688108223762	0.504697746084738	2.90645459310478	0.0036554994909533	0.0612739462247573
ENSRNOG00000001806	9.0089758928678	1.46913745243957	0.726113519683589	2.02328893845656	0.0430433666670682	0.235018613078259
ENSRNOG00000007189	5.72402631098735	1.47816505964887	0.732811652911086	2.01711456658321	0.0436835588497196	0.236501918942637
ENSRNOG00000017365	4.82964548296376	1.50471893601985	0.765951511327531	1.9645093896504	0.0494710484557621	0.252111534231875
ENSRNOG00000067032	7.8254055689056	1.52943054925466	0.746961293328463	2.04753654963768	0.0406054320243514	0.22791834849248
ENSRNOG00000065144	26.0268179378493	1.54593280413496	0.385368327098777	4.01157203492415	6.031576684697e-05	0.0056448646587146
ENSRNOG00000033957	9.96101416648137	1.56548637142822	0.756614108513211	2.06906843768018	0.0385396650124311	0.221903336001365
ENSRNOG00000009073	10.879075173765	1.56892429155933	0.67323511903532	2.33042550395684	0.0197836731151774	0.152506573233214
ENSRNOG00000047941	5.55966262977351	1.60882946994185	0.766824688650592	2.09804078266307	0.035901542897528	0.213596943435365
ENSRNOG00000019894	10.1590942303566	1.61202452195183	0.723340921068635	2.22858195215928	0.025841732986313	0.17682791318776
ENSRNOG00000000158	30.0713287518838	1.62754128570837	0.68457020489901	2.37746439161557	0.0174321259791919	0.141288133427865
ENSRNOG00000023086	7.69667968176461	1.62796987760154	0.824138406696644	1.97535979924398	0.0482273314827576	0.248572740000249
ENSRNOG00000068423	8.17031284194545	1.63505927983445	0.781003153311446	2.09353736012693	0.036301212634446	0.214995547075926
ENSRNOG00000032664	6.26506172931929	1.63846664447937	0.789936761848601	2.07417444485689	0.0380631126873175	0.220916043888375
ENSRNOG00000055530	10.2941683387614	1.6419215269537	0.628691543585212	2.61164881841799	0.00901067610883026	0.100131625850075
ENSRNOG00000019363	19.3707385930981	1.6592389942278	0.456283974594216	3.63641742119783	0.000276456213892631	0.0135727915503735
ENSRNOG00000067370	11.9971133716229	1.66182430877644	0.543722370186029	3.0563839192562	0.00224024205900545	0.0456230219405579
ENSRNOG00000011042	5.77992260846684	1.6694218936541	0.841251761993593	1.98444980334771	0.0472057186889033	0.24633193195809
ENSRNOG00000046121	29.9059293196333	1.68248761625686	0.590032949792091	2.85151467701883	0.00435114774793285	0.0665410841554088
ENSRNOG00000001001	8.41055222563738	1.69717650053161	0.790017578517041	2.14827688229092	0.0316917662539354	0.198283199100615
ENSRNOG00000051372	5.87967382473888	1.70498182317455	0.786861467179532	2.16681321209688	0.0302490996103292	0.193020621767757
ENSRNOG00000065905	39.1370629949998	1.71141891039479	0.722719232787684	2.36802735108277	0.0178832138020637	0.143524519403095
ENSRNOG00000018764	18.8226924162743	1.72338849688326	0.514106697441376	3.35220005002907	0.000801720642314145	0.0255200566201977
ENSRNOG00000070861	31.8924410338698	1.76989248835717	0.604195174378991	2.92933900072326	0.00339683733075001	0.0588599517803731
ENSRNOG00000048468	37.008914394124	1.78227889338941	0.547814831869679	3.25343307574666	0.0011401957940472	0.031764617400363
ENSRNOG00000070156	7.25016147697057	1.79255545069914	0.781965056950278	2.2923728301751	0.0218841384587281	0.161559607216469
ENSRNOG00000020455	5.66578983347877	1.80786354186409	0.8354723697667	2.16388190356184	0.0304734141240597	0.193626866476389
ENSRNOG00000007951	5.13054306871387	1.83789183829361	0.855645487244311	2.14795948286097	0.0317169743146112	0.19830282235882
ENSRNOG00000068195	6.93189790845723	1.84205863171365	0.679904847004348	2.70928886568428	0.00674276054611812	0.0845503588647568
ENSRNOG00000069746	20.3519411202917	1.86153633462461	0.521913591982905	3.56675197431069	0.000361433269610643	0.0160757287664199
ENSRNOG00000063880	4.11310996734855	1.86686457953305	0.933364406032072	2.00014546030257	0.0454845590962993	0.24145112035492
ENSRNOG00000051180	4.8862541240545	1.93065566852771	0.908258359655436	2.12566793138038	0.0335309189245802	0.204520394486009
ENSRNOG00000039656	86.0526383286319	1.95040447412447	0.562176341492944	3.46938198954598	0.000521657183244874	0.0200291836019811
ENSRNOG00000062701	27.3975079172216	1.97032556032935	0.901139164933638	2.18648310605216	0.0287802793428641	0.188317820631609
ENSRNOG00000039405	11.6467654040548	1.98791731805415	1.00156579183838	1.98480951950778	0.0471656679752308	0.24633193195809
ENSRNOG00000033414	6.69590667491742	2.11635146313606	0.78990753030801	2.67923950833945	0.00737895923045566	0.0891763944659889
ENSRNOG00000070159	4.70796833645055	2.12316311795354	0.871925834359183	2.43502719415803	0.0148906705559502	0.130585875656354
ENSRNOG00000017873	4.73341510839639	2.13542619855667	0.908372573732291	2.35082636828488	0.0187317724436133	0.147757339349995
ENSRNOG00000065931	14.9478883911088	2.15565202139829	0.762982093455267	2.82529831288193	0.0047236615456366	0.0695781447167634
ENSRNOG00000003218	3.42776908103625	2.16954525250724	1.08561257118648	1.99845	0.045667615190992	0.241922575874686
ENSRNOG00000064808	4.21226138755179	2.21144815585875	0.945930301978646	2.33785528514412	0.0193947565344694	0.150889528307057
ENSRNOG00000046727	4.21383668727617	2.22035326985561	1.08829472549111	2.04021320497869	0.0413290950963541	0.230134028443256
ENSRNOG00000068069	105.02501313902	2.22243746369309	1.11759570213739	1.98858805509245	0.0467466909161472	0.245236905121217
ENSRNOG00000068561	13.6894925731769	2.25164577971416	0.732396343605912	3.07435420639638	0.00210958802938178	0.0442324239206082
ENSRNOG00000038133	21.3278828674671	2.36565678716077	0.972722835964019	2.4319947056823	0.0150159268013451	0.131044773527621
ENSRNOG00000069240	23.9531127699546	2.48516510304178	0.850315021249711	2.92264048139397	0.0034707701318185	0.0592835251888277
ENSRNOG00000002873	5.90138663114229	2.52528738791311	1.02254047011672	2.46962097023392	0.0135256278542825	0.123811516512278
ENSRNOG00000029558	4.46240190992147	2.5958041072374	1.00451350497991	2.58414057587938	0.00976219957599482	0.104477048350834
ENSRNOG00000067697	3.62570405709829	2.62067958753101	1.14472525751004	2.28935246281838	0.0220588817821261	0.162116992532934
ENSRNOG00000064192	4.53185436645427	2.6360847451413	0.928244191856866	2.83986128678926	0.0045133154808572	0.0680430894444235
ENSRNOG00000037375	3.85865308061052	2.75037415748963	1.31070539522989	2.09839233705697	0.0358705016543285	0.213570922540301
ENSRNOG00000068118	6.79721268264946	2.77589669266548	1.11466190384044	2.49034858292137	0.0127617861058628	0.119810101638584
ENSRNOG00000068734	255.087620326685	2.81654567989865	1.03415624886005	2.72352043804148	0.00645902190339064	0.0820664302099367
ENSRNOG00000019190	3.05730947119013	2.84035114477707	1.36536013678279	2.08029447195507	0.0374985315387076	0.219054328094615
ENSRNOG00000068824	39.9904040129488	2.9181241204405	1.19686876247096	2.43813207591447	0.0147633788457248	0.129722813926078
ENSRNOG00000023551	7.66892537320273	2.94282265144325	0.853224433743925	3.44906045239496	0.000562540748244973	0.0208849064157312
ENSRNOG00000061320	2.20713946248509	2.95794485097342	1.42464028267258	2.07627489335371	0.0378685339865554	0.220213491004665
ENSRNOG00000065908	14.4180464053128	3.09800048962428	0.913139785387099	3.39269029693079	0.000692098401222142	0.0235536291128043
ENSRNOG00000029768	2.49156619233867	3.14862470293785	1.40483276081547	2.2412808063432	0.0250078914321465	0.173099692274361
ENSRNOG00000004614	1.49664912545633	3.19155857672922	1.58695955201001	2.01111526294849	0.0443132833779096	0.238363368758618
ENSRNOG00000000487	2.53614589437785	3.21255263355609	1.56297508831343	2.05540872505056	0.0398395434744664	0.225757413021976
ENSRNOG00000025059	2.57237513184002	3.2160948430129	1.3958531308234	2.30403526846393	0.0212206638793963	0.15901339001204
ENSRNOG00000005729	5.32744799257611	3.25487250464559	1.04283256644506	3.12118417603817	0.0018012534168221	0.0403575095347584
ENSRNOG00000021892	4.10684950668438	3.3072105840674	1.12857845217668	2.93042152070935	0.00338502484874765	0.0587686101518325
ENSRNOG00000032401	272.688926565956	3.39490948115491	0.747147744689031	4.54382617800432	5.5242216533033e-06	0.00110209802015671
ENSRNOG00000049392	1.78986527523758	3.45893920384314	1.52181038709879	2.27291076021456	0.0230315582406726	0.16488209961221
ENSRNOG00000069916	1.79349270278411	3.46004572907218	1.49519695676653	2.31410698999466	0.0206618540911465	0.156590437128351
ENSRNOG00000064929	1.27984774110817	3.80371974059696	1.71801520131324	2.21401983969026	0.0268274141815355	0.180750583212603
ENSRNOG00000066406	500.602604045991	3.86537660821198	1.05822266898939	3.65270629848011	0.000259490972350721	0.013284311345214
ENSRNOG00000031342	1.84970477529563	4.3319037121169	1.79579569156948	2.41224752484561	0.0158545138470476	0.134955
ENSRNOG00000018426	57.9484361261921	5.22526783268263	1.5946777227741	3.2766920601316	0.00105030852079927	0.0302451823882086
