# Supplementary material for: Immunomodulatory effects of a multi-component pharmacological intervention on diabetic peripheral neuropathy in type 2 diabetic rats: An exploratory study
Source: PLoS One. 2026 Jun 4;21(6):e0350984. doi: 10.1371/journal.pone.0350984 (PMC13235885; doi:10.1371/journal.pone.0350984)
Supplement: S4 Table — (XLSX) [file pone.0350984.s006.xlsx]

## Sheet: Supplementary Table S4
GeneID	Name	Length	Control-1	Control-2	Control-3	Control-4	Model-1	Model-2	Model-3	Model-4	MPCI-M-1	MPCI-M-2	MPCI-M-3	MPCI-M-4
ENSRNOG00000068088	Btnl4	1617	0	0.159833	0.531943	0.590553	2.92874	0.714096	2.14804	2.46383	0.665869	0.139272	0.868468	1.10422
ENSRNOG00000026764	Pla2g4c	2743	0.212491	0.0942217	0.104527	0.261098	2.39791	0.31572	2.04552	2.38613	0.588795	0.164202	0.5851	0.278974
ENSRNOG00000002792	Cxcl2	1072	0.271857	1.44655	0	5.34472	9.08082	1.61571	8.72334	20.9713	0.251098	0.420154	0.561425	0
ENSRNOG00000022391	Zfp711	2528	0.345844	1.22682	1.47442	0.566608	2.28962	1.02771	4.65034	1.01311	0.638871	0.0890832	0.476146	0.706301
ENSRNOG00000014975	Zfp483	2962	0.49195	0.523532	0	0.564185	2.22061	1.46188	2.25509	1.44112	0.545262	0.304122	0.474109	0.516696
ENSRNOG00000021916	Slc16a12	2807	0.519115	0.920735	0.612862	0.595339	1.03102	1.13125	3.80739	2.23035	0.958951	0.240687	0.643229	1.18133
ENSRNOG00000005176	Map7d2	3845	0.606359	0.268869	0.298276	0.248355	1.09482	1.27632	2.4321	2.07231	0.910093	0.702842	0.62611	0.530716
ENSRNOG00000068592	Btn3a2	1826	0.798004	0.707695	0	2.48406	3.16986	2.84563	4.24333	3.58443	1.62155	1.72663	1.09866	1.39691
ENSRNOG00000015727	Loxl4	3789	1.15373	0.954949	1.28641	0.567057	2.36087	1.98087	1.55134	2.77888	1.20771	0.178308	0.52947	1.27908
ENSRNOG00000065271	NA	2458	1.18564	1.5772	0.933173	0.582745	3.21113	2.46629	2.93489	2.19971	0.876086	0.458101	1.30588	0.311321
ENSRNOG00000012168	Fbxl21	2539	1.2626	1.73047	1.24218	2.63272	6.01012	4.54783	12.5226	3.81074	1.69627	0.97567	1.65929	3.41574
ENSRNOG00000068266	Nxpe5l1	2618	1.44714	2.76417	3.17602	6.65675	4.12033	7.93906	24.0853	56.0884	1.74791	3.35481	0.996183	4.87157
ENSRNOG00000010997	Ednrb	1994	1.46154	2.20344	0.718951	1.79587	2.24306	2.60588	5.35975	3.42514	1.75492	0.5647	1.50915	1.15129
ENSRNOG00000046667	Fosb	3741	1.55804	3.24704	1.60948	2.61641	59.6384	9.87708	5.35652	42.8266	0.575627	0.722382	0.965273	0.750022
ENSRNOG00000020706	Kcnn3	2508	1.74301	0.927453	3.42964	3.52195	5.97951	5.40974	11.612	16.4526	5.04439	2.33463	3.27961	5.79717
ENSRNOG00000069420	Sh2d1b2	4394	1.92342	3.52913	3.00159	3.04254	1.67655	0.591274	0.729677	0.647639	1.71529	2.05009	1.50667	2.03178
ENSRNOG00000050860	Abcb11	5048	1.96289	1.33116	0.681579	5.29673	4.95133	4.17455	10.5328	5.75008	0.959824	1.15992	3.49727	1.66749
ENSRNOG00000013232	Nr6a1	4722	1.97497	1.3136	0.728634	1.56727	2.56301	2.38421	2.26331	4.09804	1.02609	0.381537	1.27456	2.16074
ENSRNOG00000001827	Masp1	5953	2.39881	3.56004	5.82779	3.16811	5.56868	7.85571	7.13626	16.8267	3.7078	2.42112	2.9319	4.15628
ENSRNOG00000060054	Doc2b	1914	2.74073	4.59107	0.4494	4.11605	2.19936	9.35096	18.1473	9.06944	1.96891	3.64748	4.92631	3.59824
ENSRNOG00000007118	Eva1a	1813	3.21491	5.27449	3.4792	17.1181	43.2451	9.55344	29.1794	19.7772	5.34495	3.85068	6.7499	4.64285
ENSRNOG00000009565	Pdk4	3515	3.31643	4.92636	3.67064	23.9071	41.1676	14.0436	66.4348	42.2608	7.35165	4.61297	7.13428	15.0215
ENSRNOG00000023465	Depp1	2967	3.33962	1.56795	3.18897	3.94264	8.42411	2.91884	13.1475	12.9482	1.45158	1.51805	1.96086	2.23524
ENSRNOG00000001198	Fam222a	3560	3.43823	4.5011	2.41616	2.21296	8.20334	3.32461	12.1583	8.55316	1.36101	1.58148	2.70493	2.79437
ENSRNOG00000064205	St8sia6	3560	4.25686	3.48472	7.89278	2.21296	5.5428	6.97357	20.339	22.1423	3.85619	3.41599	4.73364	5.94699
ENSRNOG00000071002	Kcne4	3041	4.40836	5.01433	3.29994	16.2504	21.1102	10.9166	17.7478	15.534	4.9569	3.55466	5.14569	7.1297
ENSRNOG00000012369	Fam174b	3063	4.66214	3.4595	2.34017	4.13083	12.1113	13.5713	4.18701	7.89705	3.86673	3.23503	5.10873	2.41501
ENSRNOG00000004647	Il10	1288	5.20413	3.81254	0.445214	6.11656	44.5306	15.0164	17.2176	59.6542	4.38876	2.6227	3.73819	3.9608
ENSRNOG00000016208	Setbp1	10513	5.32244	3.56466	4.58181	3.99664	9.91029	11.313	8.92051	11.9373	6.42667	2.0136	4.69433	4.51289
ENSRNOG00000005600	Nr4a2	3445	5.92168	6.82699	1.74777	4.92015	32.1522	11.3123	8.06591	11.9776	3.90678	1.96112	3.49404	2.81361
ENSRNOG00000013851	Spry4	5085	6.53356	6.40408	5.30019	6.99527	15.6772	12.3758	16.341	16.7889	6.61695	4.51734	5.95733	5.51786
ENSRNOG00000048113	Cbx8	1614	9.38936	10.0882	14.0339	13.7559	7.82448	5.36567	5.13177	4.05525	11.3408	10.6043	9.32231	12.8012
ENSRNOG00000021474	Siglec5	2477	12.0008	8.3472	21.8771	32.0942	38.2379	33.6805	41.2047	37.3379	36.296	4.27312	8.26114	19.9777
ENSRNOG00000068412	Fosl2	5171	12.1171	17.9931	12.9746	11.6342	49.6585	20.153	60.4017	46.8876	6.14251	3.17923	7.99205	6.26467
ENSRNOG00000011107	Pcsk1	5046	12.8793	7.99014	12.3301	24.034	17.1019	20.881	97.6919	34.9089	14.8298	5.17707	8.50809	17.5914
ENSRNOG00000010210	Slc7a11	4509	13.3144	7.73803	6.10443	9.00073	6.30175	5.6339	3.61459	1.76714	1.85063	0.499451	1.86868	1.92339
ENSRNOG00000071010	Bmp2	1253	15.5833	20.0077	23.3401	17.338	45.9844	54.371	36.6764	42.6972	17.6158	14.019	23.2157	20.9679
ENSRNOG00000001414	Serpine1	3069	16.428	15.0742	31.1101	57.1741	115.218	49.0998	26.727	79.8361	2.89438	8.36529	8.17107	11.6359
ENSRNOG00000005271	Rapgef5	6762	18.1013	17.7728	19.4622	42.5776	47.5849	36.5858	91.0763	45.3666	29.9351	9.35846	26.7607	26.5185
ENSRNOG00000010797	Esm1	2084	18.8787	15.006	11.5568	16.954	44.8176	60.9483	64.4881	55.4397	29.191	22.8012	24.9326	16.5236
ENSRNOG00000048468	Trbv1	698	20.4586	10.7379	24.2354	5.13032	11.3079	6.20358	4.21063	4.48467	11.1836	17.7452	42.2501	8.40507
ENSRNOG00000022067	Tlr5	6633	20.6062	11.1048	18.2846	12.0571	27.2499	19.6714	30.6941	52.8559	16.192	3.70075	10.3438	14.4977
ENSRNOG00000069746	Phf11a	1352	20.6933	19.6896	5.93794	11.4775	2.33519	2.7757	0.592863	1.47338	3.38463	6.99593	4.59992	7.35795
ENSRNOG00000008015	Fos	1589	21.0916	62.2948	17.3221	25.691	224.519	196.748	31.6114	270.603	7.45362	26.361	26.3869	17.1763
ENSRNOG00000001304	Bcr	4932	22.986	20.5943	26.1604	19.0714	48.224	33.3039	24.378	74.7782	20.685	15.2966	20.6229	20.946
ENSRNOG00000014061	Dusp5	2374	23.8154	23.0798	15.0968	32.0789	76.6908	47.3015	22.7342	81.9914	14.2866	23.5258	37.2669	17.4062
ENSRNOG00000042465	Zbtb32	1756	24.5625	15.454	12.7357	15.4985	11.6866	11.0143	3.04309	6.96846	11.65	11.414	21.9352	13.6544
ENSRNOG00000004972	Upp1	1435	24.5736	38.1822	7.99213	24.289	7.88378	6.43731	12.1024	10.1137	22.5096	12.7118	18.1743	18.8418
ENSRNOG00000019422	Egr1	3114	26.2045	42.1621	20.1641	57.4978	190.607	141.741	25.9976	301.296	30.9459	19.3816	40.5871	43.4136
ENSRNOG00000046254	Adgre1	3304	32.3714	35.1223	40.7861	32.009	52.7948	54.1699	108.523	116.361	48.8821	20.7208	38.921	34.2005
ENSRNOG00000026293	Jun	4512	33.0056	62.1495	36.1574	33.2805	184.787	96.5443	46.4847	191.796	29.9484	32.6923	31.7909	37.4246
ENSRNOG00000003895	Rgs1	1350	33.4606	66.8142	17.8402	166.581	312.6	190.952	282.027	349.708	15.9513	24.1884	34.0304	29.2864
ENSRNOG00000049517	Tnfaip3	7564	35.9858	29.9657	25.7758	30.8987	80.6964	46.6365	44.8249	82.994	25.053	15.8094	28.0077	19.3229
ENSRNOG00000007387	Per1	4039	40.8393	60.0854	39.043	102.018	172.62	86.4805	175.035	165.361	48.184	28.6033	39.0901	57.9746
ENSRNOG00000007607	Nr4a1	2664	42.1175	49.4781	37.3465	64.7011	289.665	112.045	52.0526	329.331	38.1941	56.9769	98.2747	55.343
ENSRNOG00000001189	Sik1	4183	45.7038	48.6873	33.038	55.4737	121.14	91.3016	65.6621	150.484	28.3785	27.1341	43.5955	35.7947
ENSRNOG00000007302	Fbn1	9566	47.0384	31.6916	70.2257	26.3787	18.1248	18.5287	19.8586	25.9703	10.2144	3.69609	10.2971	9.0127
ENSRNOG00000002093	Tgfbr3	3931	49.894	35.7005	53.0985	44.819	81.1181	79.163	145.792	143.263	69.2288	15.5826	45.5226	41.9178
ENSRNOG00000016112	Cd274	1737	52.3469	32.7341	22.6139	22.5399	91.9405	48.6939	49.5297	89.4511	29.5987	11.0203	25.4091	23.9363
ENSRNOG00000047782	Apol7bl1	2280	59.3088	38.6542	34.4564	25.2343	46.0422	72.0417	178.005	143.909	40.0224	35.0644	28.1566	38.8207
ENSRNOG00000027096	Ctsw	1245	115.87	77.2237	92.3484	69.0307	73.1181	50.7787	13.9493	37.2573	68.7538	75.4293	117.953	56.9566
ENSRNOG00000007390	Nfkbia	2027	147.657	159.635	118.11	216.825	425.734	259.906	273.379	490.807	113.806	134.766	200.022	165.478
ENSRNOG00000042825	Cd300le	819	150.875	103.506	55.6631	130.005	89.3056	28.5501	25.7723	71.9249	101.886	93.4906	112.433	74.436
ENSRNOG00000030021	Ccl6	1619	162.006	145.269	235.537	156.893	311.688	334.497	844.293	921.74	209.157	206.98	212.016	328.494
ENSRNOG00000035633	Mir142	111	186.411	158.33	191.145	273.143	111.402	70.2178	120.353	69.2203	368.603	135.933	110.248	259.671
ENSRNOG00000009342	Fcnb	1248	195.455	177.685	79.0311	82.0638	55.6554	56.208	35.7529	55.8656	97.4906	89.8644	115.097	88.7042
