# Supplementary material for: Immunomodulatory effects of a multi-component pharmacological intervention on diabetic peripheral neuropathy in type 2 diabetic rats: An exploratory study
Source: PLoS One. 2026 Jun 4;21(6):e0350984. doi: 10.1371/journal.pone.0350984 (PMC13235885; doi:10.1371/journal.pone.0350984)
Supplement: S5 Table — (XLSX) [file pone.0350984.s007.xlsx]

## Sheet: sheet1
No.	Retention time (min)	Adduct ion	Observed m/z	Theoretical m/z	Mass error (ppm)	Molecular formula	Molecular weight	name	MS/MS data	CAS No.	Database match	Peak area
1	1.09	[M+H-H2O]+	150.091	150.091	-4.66383	C9H13NO2	167.095	Synephrine	150.0907;135.0665;107.0477;91.0528;77.0374	94-07-5	√	2.04906e+06
2	2.79	[M+FA-H]-	421.135	421.135	-0.237453	C16H24O10	376.137	8-Debenzoylpaeoniflorin	421.1351;375.1293;345.1191;195.0662;165.0547	23532-11-8	√	183474
3	2.91	[M+H]+	294.155	294.155	0	C12H23NO7	293.148	Fructoseleucine	294.1553;276.1434;258.1323;230.1378;212.1272	34393-18-5		513637
4	3.61	[M+H]+	268.103	268.104	-2.23794	C10H13N5O4	267.1	Adenosine	268.1070;136.0620;119.0346	58-61-7	√	1.25137e+06
5	3.96	[M-H]-	169.015	169.014	2.36667	C7H6O5	170.022	Gallic acid	169.0146;125.0236;107.0501;97.0299;81.0341	149-91-7	√	1.42641e+06
6	4.42	[M-H]-	282.083	282.084	-3.89955	C10H13N5O5	283.092	Guanosine	282.0847;150.0415;133.0150;108.0192	118-00-3	√	275064
7	6.59	[M-H]-	153.02	153.019	1.96054	C7H6O4	154.027	Protocatechuic acid	109.0303;108.0277;91.0204;81.0362;65.0038	99-50-3	√	262835
8	7.15	[M-H]-	359.098	359.098	-1.67085	C15H20O10	360.106	(αR)-4-(β-D-Glucopyranosyloxy)-α,3-dihydroxybenzenepropanoic acid	359.1007;197.0468;179.0364;135.0462	96552-85-1		2.50098e+06
9	8.61	[M-H]-	137.025	137.024	2.18939	C7H6O3	138.032	Protocatechuic aldehyde	137.0247;108.0242;92.0266	139-85-5	√	139032
10	8.66	[M+H]+	286.202	286.201	2.79524	C15H27NO4	285.19	Trachelanthamine	286.2026;142.1232;124.1126;84.0804	14140-18-2		1.70213e+06
11	8.76	[M+H]+	196.097	196.097	1.0199	C10H13NO3	195.09	N-acetyldopamine	137.0590;119.0488;91.0541	2494-12-4		48966.9
12	8.83	[M+H]+	286.202	286.201	2.44583	C15H27NO4	285.19	Lindelofine	286.2018;142.1230;124.1123	487-99-0		2.51763e+06
13	9.03	[M-H]-	353.088	353.088	0.849647	C16H18O9	354.095	Neochlorogenic acid	353.0877;191.0562;179.0348;173.0449;135.0454	906-33-2	√	1.11534e+06
14	9.21	[M-H]-	385.078	385.078	0.259688	C16H18O11	386.085	2-[(2E)-3-(4-hydroxy-3-methoxyphenyl)-2-propenoate]-D-Glucaric acid	385.0774;209.0318;191.0211;147.0316;129.0206;85.0305	121210-29-5		173150
15	9.54	[M-H]-	313.055	313.057	-3.19431	C13H14O9	314.064	3-(2-hydroxybenzoate) -D-Glucuronic acid	191.0198;147.0293;129.0210;121.0303;85.0295	154200-49-4		393375
16	10.09	[M-H]-	385.079	385.078	2.85657	C16H18O11	386.085	Feruloylglucaric acid	385.0754;209.0297;191.0190;147.0296;129.0190;85.0291	112815-82-4		354503
17	10.94	[M-H]-	385.079	385.078	2.59688	C16H18O11	386.085	2-[(2E)-3-(4-hydroxy-3-methoxyphenyl)-2-propenoate]-D-Galactaric acid	385.0791;209.0300;191.0199;147.0308;129.0198;85.0299	108043-98-7		494643
18	10.97	[M-H]-	325.093	325.093	0.307604	C15H18O8	326.1	Melilotoside	163.0399;119.0503	618-67-7		958562
19	11.19	[M-H]-	289.071	289.072	-1.72967	C15H14O6	290.079	Catechin	289.0706;245.0828;203.0723;151.0398;125.0243;109.0298	154-23-4	√	35510.9
20	11.57	[M-H]-	385.08	385.078	5.45345	C16H18O11	386.085	3-[3-(4-hydroxy-3-methoxyphenyl)-2-propenoate]-Hexaric acid	385.0806;209.0320;191.0211;147.0312;129.0205;85.0302	1801723-82-9		482348
21	11.61	[M-H]-	353.089	353.088	4.81467	C16H18O9	354.095	Chlorogenic acid	191.0568;173.0456;161.0250;127.0400	327-97-9	√	1.27201e+06
22	11.65	[M-H]-	313.057	313.057	0.958293	C13H14O9	314.064	2-(2-hydroxybenzoate)-D-Glucuronic acid	191.0196;147.0302;129.0187;121.0294;85.0290	154200-47-2		604208
23	11.89	[M-H]-	179.035	179.035	2.2342	C9H8O4	180.042	Caffeic acid	179.0354;135.0457;108.0229;89.0390	331-39-5	√	292687
24	12.13	[M-H]-	367.103	367.103	-0.544805	C17H20O9	368.111	5-O-Feruloylquinic acid	367.1027;193.0510;191.0560;173.0459;134.0373	40242-06-6	√	3.46267e+06
25	12.2	M+	342.171	342.17	2.33802	C20H24NO4+	342.171	Magnoflorine	342.1719;297.1132;282.0898;265.0868;191.0862	2141-09-5	√	3.01874e+07
26	12.32	[M-H]-	353.088	353.088	0	C16H18O9	354.095	Cryptochlorogenic acid	353.0880;191.0567;179.0357;173.0462;135.0460	905-99-7	√	1.08109e+06
27	13.11	M+	314.175	314.175	0.636588	C19H24NO3+	314.176	Magnocurarine	314.1747;269.1164;237.0899;209.0954;107.0487	6801-40-7		2.87762e+06
28	13.27	[M-H]-	385.079	385.078	2.85657	C16H18O11	386.085	2-[3-(4-hydroxy-3-methoxyphenyl)-2-propenoate]-Hexaric acid	385.0803;209.0321;191.0215;147.0316;129.0195;85.0301	1801723-81-8		647894
29	13.45	[M-H]-	543.118	543.118	0.920611	C23H28O13S	544.125	Paeoniflorin sulfite	543.1194;421.0818;259.0296;121.0293	1146967-98-7		1.9115e+06
30	14.24	[M-H]-	289.072	289.072	-0.345935	C15H14O6	290.079	Epicatechin	289.0756;245.0848;203.0734;151.0413;109.0307	490-46-0	√	16911.5
31	14.51	[M+FA-H]-	525.162	525.161	1.33292	C23H28O11	480.163	Albiflorin	525.1621;479.1577;283.0824;195.0571;121.0297	39011-90-0	√	859357
32	15.12	[M+FA-H]-	491.141	491.141	0.407215	C19H26O12	446.142	Gaultherin	491.1430;293.0885;233.0723;151.0396	490-67-5		72270.4
33	15.27	[M-H]-	325.092	325.093	-2.15323	C15H18O8	326.1	cis-Melilotoside	163.0391;119.0501	2446-60-8		583623
34	15.72	[M+FA-H]-	525.162	525.161	0.761671	C23H28O11	480.163	Paeoniflorin	525.1618;479.1560;449.1473;327.1089;165.0557;121.0298	23180-57-6	√	2.2476e+06
35	16.03	[M-H]-	367.103	367.103	-1.63442	C17H20O9	368.111	3-O-Feruloylquinic acid	367.1084;193.0523;191.0574;173.0469;134.0382	1899-29-2		3.87379e+06
36	16.21	[M-H]-	367.104	367.103	1.63442	C17H20O9	368.111	4-O-Feruloylquinic acid	367.1022;191.0547;173.0444;134.0366;93.0334	2613-86-7		5.32428e+06
37	18.27	M+	322.106	322.107	-3.10455	C19H16NO4+	322.108	Groenlandicine	322.1070;307.0840;279.0897;250.0869	38691-95-1	√	2.53526e+06
38	19.65	[M+H]+	147.044	147.044	2.72027	C9H6O2	146.037	Coumarin	147.0443;103.0538;91.0532;77.0389;65.0379	91-64-5	√	691502
39	20.11	[M-H]-	431.099	431.098	2.55162	C21H20O10	432.106	Aloe-Emodin-8-O-glycoside	431.0982;311.0574;269.0438;240.0410	33037-46-6	√	69890.2
40	20.53	[M-H]-	547.147	547.146	2.01043	C26H28O13	548.153	Chrysin 6-C-arabinosyl-8-C-glucoside	547.1468;457.1122;427.1029;367.0801;337.0696	185145-33-9		3.36328e+06
41	20.74	M+	320.093	320.092	3.1241	C19H14NO4+	320.092	Coptisine	320.0920;292.0970;277.0735;262.0865;249.0770	3486-66-6	√	6.61457e+06
42	20.83	[M-H]-	463.09	463.088	4.53477	C21H20O12	464.095	Hyperoside	463.0889;300.0279;271.0239;255.0296;243.0293	482-36-0	√	270902
43	20.87	[M-H]-	609.149	609.146	4.43243	C27H30O16	610.153	Rutin	609.1476;300.0265;271.0239;255.0299	153-18-4	√	251097
44	21.04	[M-H]-	631.168	631.167	2.37655	C30H32O15	632.174	Galloylpaeoniflorin	631.1610;613.1550;313.0581;271.0453;169.0146;121.0298	122965-41-7	√	555311
45	21.4	[M-H]-	463.089	463.088	1.72753	C21H20O12	464.095	Isoquercitrin	463.0903;300.0286;271.0249;255.0301;243.0301	21637-25-2	√	133282
46	21.42	M+	336.123	336.123	-0.59502	C20H18NO4+	336.124	Epiberberine	336.1222;320.0901;292.0949;277.0720	6873-09-2	√	5.22117e+06
47	21.49	M+	338.139	338.139	1.47868	C20H20NO4+	338.139	Jatrorrhizine	338.1399;322.1081;308.0923;294.1133;279.0894	3621-38-3	√	4.78363e+06
48	21.58	[M-H]-	561.124	561.125	-1.60392	C26H26O14	562.13	(E,E)-2,4-bis[3-(4-hydroxy-3-methoxyphenyl)-2-propenoate] D-glucaric acid-D-Glucaric acid	561.1271;385.0766;367.0673;323.0762;261.0772;193.0507;173.0097	121171-94-6		900303
49	21.89	M+	338.139	338.139	1.47868	C20H20NO4+	338.139	Columbamine	338.1357;322.1045;307.0818;294.1102;279.0868	3621-36-1		7.16747e+06
50	22.01	[M-H]-	547.146	547.146	0.913833	C26H28O13	548.153	Chrysin 6-C-glucosyl-8-C-arabinoside	547.1462;457.1136;427.1014;367.0811;337.0703	185145-34-0		2.71814e+06
51	22.33	[M-H]-	623.201	623.198	4.01157	C29H36O15	624.206	Verbascoside	623.1987;461.1659;315.1083;161.0239	61276-17-3	√	1.35521e+06
52	22.89	[M-H]-	579.173	579.172	2.07192	C27H32O14	580.179	Naringin	579.1731;295.0604;271.0611;151.0041;119.0504	10236-47-2	√	2.25519e+06
53	24.15	[M-H]-	623.2	623.198	3.20925	C29H36O15	624.206	Isoverbascoside	623.2029;461.1676;315.1114;161.0249	61303-13-7	√	1.00972e+06
54	24.47	[M-H]-	447.092	447.093	-2.013	C21H20O11	448.101	Quercitrin	447.0924;300.0262;271.0259;255.0291;227.0344	522-12-3	√	3.0191e+06
55	24.82	M+	336.122	336.123	-2.08257	C20H18NO4+	336.124	Berberine	336.1222;320.0907;306.0755;292.0957;278.0796	2086-83-1	√	3.15562e+07
56	25.29	[M-H]-	609.184	609.183	2.79063	C28H34O15	610.19	Hesperidin	609.1842;301.0707;286.0474;242.0575	520-26-3	√	20065.8
57	25.48	M+	352.154	352.154	-1.7038	C21H22NO4+	352.155	Palmatine	352.1534;336.1234;322.1085;308.1290;292.0942;278.0786	3486-67-7	√	1.85793e+07
58	26.41	[M-H]-	227.073	227.071	6.60585	C14H12O3	228.07	Resveratrol	227.0724;185.0618;143.0510	501-36-0	√	184433
59	28.19	M+	348.123	348.123	-0.57451	C21H18NO4+	348.12	Nitidine	348.1228;332.0920;318.0738;304.0971;290.0817;275.0923	6872-57-7	√	1.08698e+06
60	28.65	[M-H]-	255.066	255.066	-0.78411	C15H12O4	256.074	Liquiritigenin	255.0661;135.0086;119.0505;91.0195	578-86-9	√	56564.4
61	28.94	[M-H]-	299.093	299.092	1.33738	C17H16O5	300.1	7,4'-Dihydroxy-8-methoxyhomoisoflavane	299.0921;193.0513;178.0267;149.0603	108001-33-8		3.50113e+06
62	28.96	M+	348.123	348.123	0.287255	C21H18NO4+	348.12	Chelerythrine	348.1217;332.0906;318.0750;304.0958;290.0806	34316-15-9	√	723006
63	29.36	[M-H]-	445.078	445.078	0.22468	C21H18O11	446.085	Baicalin	445.0777;269.0438;251.0334;241.0496;223.0380	21967-41-9	√	3.07132e+07
64	30.31	[M+H]+	309.133	309.133	-1.94091	C16H20O6	308.126	Toddalolactone	309.1327;235.0598;219.0646;205.0491;191.0694;177.0540	483-90-9	√	8.93724e+06
65	30.54	[M-H]-	287.093	287.092	1.04496	C16H16O5	288.1	Loureirin D	287.0905;151.0396;147.0445;139.0408;124.0165;93.0347	119425-91-1		1.53458e+06
66	32.36	[M-H]-	445.078	445.078	0.89872	C21H18O11	446.085	Norwogonin 7-O-glucuronide	445.0780;269.0460;241.0493;225.0557;213.0535	119152-50-0	√	4.62243e+06
67	33.23	[M+Cl]-	629.166	629.164	3.17882	C28H34O14	594.195	Poncirin	593.1978;309.0782;285.0786	14941-08-3	√	877914
68	33.49	[M-H]-	475.088	475.088	0.420974	C22H20O12	476.096	5,8-Dihydroxy-6-methoxyflavone 7-O-glucuronide	475.0884;299.0549;284.0323;175.0263;113.0237	164022-76-8		1.63433e+06
69	33.86	[M-H]-	445.078	445.078	0	C21H18O11	446.085	Norwogonin 8-O-glucuronide	445.0774;269.0447;241.0498;225.0551;213.0556	118525-47-6		1.12768e+06
70	33.87	[M-H]-	429.084	429.083	1.86444	C21H18O10	430.09	Chrysin 7-O-glucuronide	429.0822;253.0499;209.0606;175.0249;113.0243	35775-49-6		2.0583e+06
71	34.51	[M-H]-	431.1	431.098	3.01555	C21H20O10	432.106	Emodin-8-O-glucoside	431.1000;269.0451;240.0454;225.0546	23313-21-5	√	131949
72	34.59	[M-H]-	459.094	459.093	1.0891	C22H20O11	460.101	Wogonoside	459.0938;283.0601;268.0375;175.0242;113.0247	51059-44-0	√	7.6154e+06
73	34.9	[M-H]-	475.089	475.088	0.841949	C22H20O12	476.096	5,6,7-Trihydroxy-8-methoxyflavone 7-O-glucuronide	475.0886;299.0539;284.0305;175.0239;113.0240	1169879-99-5		1.77816e+06
74	36.15	[M-H]-	459.094	459.093	0.871283	C22H20O11	460.101	Oroxylin A 7-O-glucuronide	459.0937;283.0610;268.0375;175.0254;163.0036	36948-76-2	√	1.49076e+07
75	37.38	[M-H]-	489.104	489.103	1.02228	C23H22O12	490.111	5,7-Dihydroxy-8,2'-dimethoxyflavone 7-O-glucuronide	489.1038;313.0736;298.0474;283.0241;211.0399	112408-70-5		542882
76	37.73	[M+H]+	200.071	200.071	2.49912	C12H9NO2	199.063	Dictamnine	200.0707;185.0470;129.0571;102.0471	484-29-7	√	66995.6
77	38.46	[M+FA-H]-	629.188	629.188	0.953611	C30H32O12	584.189	Benzoylpaeoniflorin	629.1856;583.1877;553.1783;431.1400;165.0558;121.0301	38642-49-8	√	111517
78	38.78	[M-H]-	301.109	301.108	1.99264	C17H18O5	302.12	4,4'-Dihydroxy-2,6-dimethoxydihydrochalcone	301.1117;135.0470;93.0349	151752-08-8		2.47878e+06
79	39.22	[M+H]+	247.06	247.06	0.40476	C13H10O5	246.053	Isopimpinellin	247.0613;232.0377;217.0129;189.0179;161.0232	482-27-9		6.04642e+06
80	39.82	[M-H]-	269.046	269.046	1.11505	C15H10O5	270.053	Baicalein	269.0453;241.0505;223.0400;195.0443	491-67-8	√	108940
81	40.56	[M-H]-	285.077	285.075	7.01569	C16H14O5	286.08	5,7-Dihydroxy-3-(4-hydroxybenzyl)chroman-4-one	285.0752;179.0356;151.0049;135.0456	107585-77-3		1.70252e+06
82	41.64	[M+H]+	247.061	247.06	2.83332	C13H10O5	246.053	Pimpinellin	247.0608;231.0277;217.0118;203.0327;147.0429	131-12-4	√	1.06737e+07
83	43.46	[M-H]-	315.088	315.087	1.58686	C17H16O6	316.09	3,9-Dihydroeucomnalin	315.0866;297.0761;282.0519;194.0209;178.9984;152.0109	27435-03-6		4.42449e+06
84	43.92	[M+H]+	373.13	373.128	3.48406	C20H20O7	372.121	Isosinensetin	373.1295;357.0981;343.0815;315.0871;299.0552	17290-70-9	√	2.98627e+06
85	45.28	[M-H]-	837.395	837.391	4.17965	C42H62O17	838.399	Licoricesaponin G2	837.3920;351.0554	118441-84-2		10537.3
86	46.07	[M+H]+	373.129	373.128	3.21605	C20H20O7	372.121	Sinensetin	373.1294;357.1003;343.0843;329.1033;312.1017	2306-27-6	√	6.09719e+06
87	46.25	[M-H]-	283.025	283.025	-0.706652	C15H8O6	284.032	Rhein	283.0246;239.0328;211.0388;183.0434	478-43-3	√	249247
88	46.85	[M-H]-	283.062	283.061	4.59265	C16H12O5	284.068	Wogonin	283.0607;268.0375;239.0344;211.0406;183.0444;163.0052	632-85-9	√	102979
89	47.18	[M-H]-	837.393	837.391	1.67186	C42H62O17	838.399	Uralsaponin U	837.3943;351.0567;193.0355	1616062-86-2		14719.1
90	47.55	[M+H-H2O]+	277.179	277.18	-3.24698	C17H26O4	294.183	6-Gingerol	277.1799;177.0910;162.0682;145.0642;137.0599;117.0690	23513-14-6	√	269034
91	48.02	[M-H]-	373.093	373.093	1.34015	C19H18O8	374.1	Skullcapflavone II	373.0943;358.0698;343.0454;328.0212;300.0264;285.0014	55084-08-7		215359
92	48.14	[M+H]+	403.137	403.139	-4.71302	C21H22O8	402.131	Nobiletin	403.1386;388.1156;373.0909;355.0805;327.0844;301.0688	478-01-3	√	2.26887e+07
93	48.26	[M-H]-	285.113	285.113	0.701476	C17H18O4	286.12	Loureirin A	285.1120;134.0370;120.0215;106.0426;92.0268	119425-89-7	√	5.85964e+06
94	48.4	[M-H]-	821.396	821.396	-0.365232	C42H62O16	822.404	Glycyrrhizic acid	821.3962;645.3652;351.0561;193.0349;175.0271	1405-86-3	√	237144
95	48.65	[M+Cl]-	815.437	815.435	1.34897	C42H68O13	780.466	Saikosaponin a	779.4628;617.4084	20736-09-8	√	56078.7
96	48.84	[M-H]-	315.124	315.124	1.58668	C18H20O5	316.13	Loureirin B	315.1243;147.0453;134.0375;120.0216;92.0269	119425-90-0	√	3.02431e+06
97	49.01	[M+FA-H]-	825.463	825.464	-1.33258	C42H68O13	780.466	Saikosaponin d	825.4690;779.4617;617.4082	20874-52-6	√	14880.3
98	49.23	[M+H]+	433.148	433.149	-3.92474	C22H24O9	432.142	3',4',3,5,6,7,8-Heptamethoxyflavone	433.1512;418.1267;403.1027;385.0925;345.0600	1178-24-1	√	1.7706e+06
99	49.52	[M-H]-	821.398	821.396	1.21744	C42H62O16	822.404	Uralsaponin B	821.3975;645.3664;351.0565;193.0355	105038-43-5		44567.8
100	49.96	[M+H]+	373.129	373.128	2.68004	C20H20O7	372.121	Tangeretin	373.1292;358.1048;343.0809;325.0707;297.0756	481-53-8	√	1.76154e+06
101	49.97	[M+H]+	419.132	419.134	-4.53316	C21H22O9	418.126	Natsudaidain	419.1317;404.1117;389.0851;361.0916;346.0655	35154-55-3		199834
102	50.13	[M+H]+	223.06	223.06	0.896619	C11H10O5	222.053	Leptodactylone	223.0591;208.0363;193.0130;165.0181	61899-44-3		906291
103	50.33	[M-H]-	307.097	307.098	-0.651259	C19H16O4	308.105	Bisdemethoxycurcumin	307.0974;187.0408;143.0504;119.0508	33171-05-0	√	9648.73
104	50.51	[M+H]+	257.117	257.117	-1.94464	C16H16O3	256.11	7-Hydroxy-5-methoxyflavan	257.1171;242.0928;225.0910;181.0650;133.0643	35290-20-1		2.06795e+06
105	50.64	[M-H]-	337.108	337.108	-0.296641	C20H18O5	338.12	Demethoxycyclocurcumin	337.1070;217.0501;173.0602;158.0371;134.0374;119.0505	1188320-05-9	√	15170.1
106	50.82	[M+FA-H]-	867.479	867.475	4.49581	C44H70O14	822.477	6"-O-acetylsaikosaponin d	867.4717;821.4717;779.4606;761.4514;617.4069	64340-45-0	√	9581.83
107	50.89	[M+H]+	369.134	369.133	2.97995	C21H20O6	368.126	Curcumin	369.1290;285.1122;253.0856;177.0547;161.0595;145.0280	458-37-7	√	89289.9
108	50.99	[M-H]-	269.046	269.046	1.11505	C15H10O5	270.053	Emodin	269.0451;241.0504;225.0557;210.0320;197.0604	518-82-1	√	164226
109	51.3	[M+H]+	275.128	275.128	-0.363467	C16H18O4	274.12	Toddaculin	275.1274;219.0652;204.0417;176.0468	4335-12-0		1.0299e+06
110	51.41	[M+H]+	301.107	301.107	-1.66054	C17H16O5	300.1	Phellopterin	233.0442;218.0212;173.0239;162.0315;134.0367	2543-94-4	√	404706
111	51.88	[M+H]+	277.181	277.18	4.32932	C17H24O3	276.173	6-Shogaol	277.1787;137.0599;122.0362;94.0409	555-66-8	√	32358.7
