# Supplementary material for: Immunomodulatory effects of a multi-component pharmacological intervention on diabetic peripheral neuropathy in type 2 diabetic rats: An exploratory study
Source: PLoS One. 2026 Jun 4;21(6):e0350984. doi: 10.1371/journal.pone.0350984 (PMC13235885; doi:10.1371/journal.pone.0350984)
Supplement: S6 Table — (XLSX) [file pone.0350984.s008.xlsx]

## Sheet: sheet1
No.	Retention time (min)	Adduct ion	Observed m/z	Theoretical m/z	Mass error (ppm)	Molecular formula	Molecular weight	name	MS/MS data
P1	1.58	[M+H-H2O]+	150.091	150.091	-4.66383	C9H13NO2	167.095	Synephrine	150.0915;135.0677;107.0485;91.0534;77.0380
P2	2.79	[M+FA-H]-	421.135	421.135	0.71236	C16H24O10	376.137	8-Debenzoylpaeoniflorin	421.1362;375.1299;345.1195;195.0661;165.0558
P3	7.01	[M-H]-	359.098	359.098	-1.67085	C15H20O10	360.106	(αR)-4-(β-D-Glucopyranosyloxy)-α,3-dihydroxybenzenepropanoic acid	359.0984;197.0458;179.0349;135.0455;123.0448
P4	8.47	[M-H]-	137.025	137.024	2.18939	C7H6O3	138.032	Protocatechuic aldehyde	137.0244;108.0234;92.0252
P5	8.87	[M-H]-	353.089	353.088	1.98251	C16H18O9	354.095	Neochlorogenic acid	353.0872;191.0557;179.0343;135.0447
P6	8.93	[M-H]-	385.079	385.078	3.11626	C16H18O11	386.085	2-[(2E)-3-(4-hydroxy-3-methoxyphenyl)-2-propenoate]-D-Glucaric acid	385.0786;191.0191;147.0284;129.0172;85.0284
P7	8.98	[M+H]+	286.2	286.201	-2.79524	C15H27NO4	285.194	Trachelanthamine	286.1999;142.1222;124.1112;84.0804
P8	9.07	[M+H]+	196.097	196.097	1.0199	C10H13NO3	195.09	N-acetyldopamine	91.0534
P9	9.21	[M+H]+	286.202	286.201	2.44583	C15H27NO4	285.194	Lindelofine	286.2002;142.1210;124.1099;84.0794
P10	9.85	[M-H]-	385.079	385.078	2.85657	C16H18O11	386.085	Feruloylglucaric acid	385.0754;209.0323;191.0226;85.0298
P11	10.69	[M-H]-	385.078	385.078	0.779064	C16H18O11	386.085	2-[(2E)-3-(4-hydroxy-3-methoxyphenyl)-2-propenoate]-D-Galactaric acid	191.0160;85.0277
P12	10.73	[M-H]-	325.093	325.093	0.922813	C15H18O8	326.1	Melilotoside	163.0396;119.0498
P13	11.26	[M-H]-	385.078	385.078	1.81782	C16H18O11	386.085	3-[3-(4-hydroxy-3-methoxyphenyl)-2-propenoate]-Hexaric acid	/
P14	11.27	[M-H]-	313.057	313.057	2.87488	C13H14O9	314.064	2-(2-hydroxybenzoate)-D-Glucuronic acid	191.0180;129.0175;121.0317;85.0285
P15	11.4	[M-H]-	353.089	353.088	2.54894	C16H18O9	354.095	Chlorogenic acid	191.0564;173.0454;161.0238;127.0396
P16	11.93	[M-H]-	367.104	367.103	0.544805	C17H20O9	368.111	5-O-Feruloylquinic acid	367.1084;193.0521;191.0575;173.0464;134.0379
P17	12.11	[M-H]-	353.088	353.088	1.13286	C16H18O9	354.095	Cryptochlorogenic acid	353.0897;191.0576;179.0357;173.0467;135.0465
P18	13.01	[M-H]-	385.078	385.078	0.779064	C16H18O11	386.085	2-[3-(4-hydroxy-3-methoxyphenyl)-2-propenoate]-Hexaric acid	191.0189;147.0302;85.0291
P19	13.01	M+	342.169	342.17	-3.50703	C20H24NO4+	342.171	Magnoflorine	342.1685;297.1117;282.0883;265.0856;191.0847
P20	13.11	[M-H]-	543.12	543.118	3.3142	C23H28O13S	544.125	Paeoniflorin sulfite	543.1176;421.0807;259.0263;121.0295
P21	14.06	M+	314.174	314.175	-3.50123	C19H24NO3+	314.176	Magnocurarine	314.1743;269.1153;237.0897;209.0959;107.0488
P22	14.26	[M+FA-H]-	525.163	525.161	3.61794	C23H28O11	480.163	Albiflorin	525.1650;479.1584;283.0824;121.0294
P23	14.88	[M+FA-H]-	491.142	491.141	3.66494	C19H26O12	446.142	Gaultherin	491.1430;293.0897;151.0504
P24	15.02	[M-H]-	325.093	325.093	1.53802	C15H18O8	326.1	cis-Melilotoside	163.0403;119.0497
P25	15.48	[M+FA-H]-	525.163	525.161	2.09459	C23H28O11	480.163	Paeoniflorin	525.1626;479.1555;449.1452;327.1083;165.0548;121.0284
P26	15.81	[M-H]-	367.104	367.103	1.63442	C17H20O9	368.111	3-O-Feruloylquinic acid	367.1046;193.0505;191.0569;173.0462;134.0383
P27	15.98	[M-H]-	367.104	367.103	1.36201	C17H20O9	368.111	4-O-Feruloylquinic acid	/
P28	19.23	M+	322.108	322.107	1.55228	C19H16NO4+	322.108	Groenlandicine	322.1066;307.0823;279.0863;250.0897
P29	19.96	[M-H]-	431.099	431.098	0.927862	C21H20O10	432.106	Aloe-Emodin-8-O-glycoside	311.0588;269.0487;255.0689
P30	20.31	[M-H]-	547.148	547.146	3.65533	C26H28O13	548.153	Chrysin 6-C-arabinosyl-8-C-glucoside	547.1484;457.1169;427.1063;367.0835;337.0716
P31	20.61	[M-H]-	463.089	463.088	1.94347	C21H20O12	464.095	Hyperoside	463.0903;300.0268;271.0251;255.0254;243.0299
P32	20.67	[M-H]-	609.147	609.146	1.96997	C27H30O16	610.153	Rutin	609.1495;300.0279;271.0261;255.0366
P33	21.06	[M+H]+	147.044	147.044	-1.36014	C9H6O2	146.037	Coumarin	147.0449;103.0537;91.0548;77.0373;65.0379
P34	21.2	[M-H]-	463.09	463.088	4.10289	C21H20O12	464.095	Isoquercitrin	/
P35	21.25	[M-H]-	561.127	561.125	3.74248	C26H26O14	562.132	(E,E)-2,4-bis[3-(4-hydroxy-3-methoxyphenyl)-2-propenoate] D-glucaric acid-D-Glucaric acid	561.1249;385.0899;367.0711;193.0502;173.0124
P36	21.77	[M-H]-	547.148	547.146	4.3864	C26H28O13	548.153	Chrysin 6-C-glucosyl-8-C-arabinoside	547.1486;457.1166;427.1053;367.0832;337.0718
P37	21.93	M+	320.091	320.092	-0.624821	C19H14NO4+	320.092	Coptisine	320.0913;292.0986;277.0717;262.0860;249.0775
P38	22.53	M+	338.138	338.139	-1.77442	C20H20NO4+	338.139	Jatrorrhizine	338.1366;322.1064;308.0913;294.1128;279.0894
P39	22.55	M+	336.123	336.123	-0.89253	C20H18NO4+	336.124	Epiberberine	336.1238;320.0911;292.0952;262.0840
P40	22.63	[M-H]-	579.174	579.172	4.31651	C27H32O14	580.179	Naringin	579.1752;295.0619;271.0608;151.0031;119.0508
P41	22.98	M+	338.138	338.139	-2.07016	C20H20NO4+	338.139	Columbamine	/
P42	24.25	[M-H]-	447.093	447.093	-0.223667	C21H20O11	448.101	Quercitrin	447.0977;300.0296;271.0159;255.0253
P43	24.97	[M-H]-	609.186	609.183	4.92463	C28H34O15	610.19	Hesperidin	609.1834;301.0715;286.0484;242.0585
P44	26.15	M+	336.122	336.123	-2.9751	C20H18NO4+	336.124	Berberine	336.1213;320.0892;306.0762;292.0942;278.0804
P45	26.57	M+	352.154	352.154	-2.27173	C21H22NO4+	352.155	Palmatine	352.1533;336.1223;322.1058;308.1278;292.0974;278.0807
P46	28.54	[M-H]-	299.094	299.092	4.01214	C17H16O5	300.1	7,4'-Dihydroxy-8-methoxyhomoisoflavane	299.0884;193.0507;178.0247;149.0614
P47	29.04	[M-H]-	445.078	445.078	1.79744	C21H18O11	446.085	Baicalin	445.0777;269.0440;175.0255
P48	29.18	M+	348.121	348.123	-4.59608	C21H18NO4+	348.124	Nitidine	348.1213;332.0875;318.0756;304.0878;275.0909
P49	30.17	M+	348.122	348.123	-2.29804	C21H18NO4+	348.124	Chelerythrine	348.1189;332.0872;318.0718;304.0965
P50	30.18	[M-H]-	287.094	287.092	3.4832	C16H16O5	288.1	Loureirin D	151.0382;147.0442;139.0388;124.0171;93.0346
P51	31.72	[M+H]+	309.132	309.133	-2.91137	C16H20O6	308.126	Toddalolactone	309.1314;235.0584;219.0641;205.0488;191.0691;177.0531
P52	32.83	[M+Cl]-	629.168	629.164	5.40399	C28H34O14	594.195	Poncirin	593.1918;285.0764
P53	33	[M-H]-	475.09	475.088	3.78877	C22H20O12	476.095	5,8-Dihydroxy-6-methoxyflavone 7-O-glucuronide	299.0599;284.0329;113.0253
P54	33.44	[M-H]-	429.085	429.083	5.12722	C21H18O10	430.09	Chrysin 7-O-glucuronide	429.0838;253.0513;209.0637;175.0259;113.0250
P55	33.47	[M-H]-	445.079	445.078	2.92084	C21H18O11	446.085	Norwogonin 7-O-glucuronide	445.0804;269.0441
P56	34.12	[M-H]-	431.101	431.098	4.87128	C21H20O10	432.106	Emodin-8-O-glucoside	431.0986;269.0486;225.0665
P57	34.17	[M-H]-	459.095	459.093	3.26731	C22H20O11	460.101	Wogonoside	459.0878;283.0595;268.0399;113.0282
P58	34.45	[M-H]-	475.089	475.088	2.31536	C22H20O12	476.095	5,6,7-Trihydroxy-8-methoxyflavone 7-O-glucuronide	475.0944;299.0594;284.0338
P59	35.11	[M-H]-	445.079	445.078	3.81956	C21H18O11	446.085	Norwogonin 8-O-glucuronide	445.0759;269.0461
P60	35.67	[M-H]-	459.095	459.093	3.92077	C22H20O11	460.101	Oroxylin A 7-O-glucuronide	459.0991;283.0592;268.0368;175.0239;163.0032
P61	36.98	[M-H]-	489.105	489.103	3.06684	C23H22O12	490.111	5,7-Dihydroxy-8,2'-dimethoxyflavone 7-O-glucuronide	489.1108;313.0684;298.0482;283.0213;211.0392
P62	38.03	[M+FA-H]-	629.188	629.188	0.953611	C30H32O12	584.189	Benzoylpaeoniflorin	629.1856;553.1825;431.1257;121.0294
P63	38.32	[M-H]-	301.109	301.108	1.99264	C17H18O5	302.115	4,4'-Dihydroxy-2,6-dimethoxydihydrochalcone	301.1129;135.0461;93.0354
P64	39.47	[M-H]-	269.047	269.046	4.08853	C15H10O5	270.053	Baicalein	/
P65	40.11	[M-H]-	285.076	285.075	4.20942	C16H14O5	286.084	5,7-Dihydroxy-3-(4-hydroxybenzyl)chroman-4-one	179.035
P66	41.57	[M+H]+	247.06	247.06	-0.80952	C13H10O5	246.053	Isopimpinellin	247.0529;232.0389;217.0131;189.0148;161.0235
P67	43.07	[M-H]-	315.089	315.087	4.76058	C17H16O6	316.095	3,9-Dihydroeucomnalin	315.0898;297.0755;282.0532;194.0216;178.9980;152.0102
P68	43.86	[M+H]+	247.059	247.06	-4.0476	C13H10O5	246.053	Pimpinellin	247.0616;231.0275;217.0129;203.0321;147.0432
P69	45.09	[M+H]+	373.127	373.128	-3.21605	C20H20O7	372.121	Isosinensetin	373.1271;357.0947;343.0807;315.0880
P70	45.11	[M-H]-	837.396	837.391	6.09034	C42H62O17	838.399	Licoricesaponin G2	837.3987;351.0639
P71	45.99	[M-H]-	283.025	283.025	2.11996	C15H8O6	284.032	Rhein	283.0219;239.0368;211.0396;183.0457
P72	46.6	[M-H]-	283.062	283.061	1.7664	C16H12O5	284.068	Wogonin	283.0629;268.0372;239.0338;211.0405;183.0448;163.0046
P73	47.02	[M-H]-	837.397	837.391	6.92627	C42H62O17	838.399	Uralsaponin U	837.3911;351.0570
P74	47.06	[M+H]+	373.128	373.128	-1.07202	C20H20O7	372.121	Sinensetin	373.1263;357.0957;343.0803;329.1006;312.0973
P75	48.02	[M-H]-	373.093	373.093	0	C19H18O8	374.1	Skullcapflavone II	373.0943;358.0670;343.0479;328.0167;300.0274
P76	48.04	[M-H]-	285.114	285.113	1.75369	C17H18O4	286.121	Loureirin A	285.1117;134.0370;120.0210
P77	48.26	[M-H]-	821.4	821.396	4.86976	C42H62O16	822.404	Glycyrrhizic acid	821.3997;351.0561;193.0351;175.0223
P78	48.52	[M+Cl]-	815.438	815.435	3.80165	C42H68O13	780.466	Saikosaponin a	779.4565;617.4184
P79	48.59	[M+H-H2O]+	277.179	277.18	-3.24698	C17H26O4	294.183	6-Gingerol	177.0901;162.0674;145.0648;137.0599;117.0698
P80	48.62	[M-H]-	315.125	315.124	5.07737	C18H20O5	316.131	Loureirin B	315.1262;147.0441;134.0368;120.0216;92.0261
P81	49.01	[M+FA-H]-	825.468	825.464	5.08805	C42H68O13	780.466	Saikosaponin d	/
P82	49.04	[M+H]+	403.138	403.139	-2.72859	C21H22O8	402.131	Nobiletin	403.1377;388.1198;373.0908;355.0787;327.0856;301.0759
P83	49.38	[M-H]-	821.398	821.396	1.21744	C42H62O16	822.404	Uralsaponin B	821.4044;351.0623
P84	50.13	[M+H]+	433.147	433.149	-4.15561	C22H24O9	432.142	3',4',3,5,6,7,8-Heptamethoxyflavone	/
P85	50.79	[M+H]+	373.128	373.128	0.536009	C20H20O7	372.121	Tangeretin	373.1244;358.1046;343.0789;325.0690;297.0711
P86	50.88	[M-H]-	269.047	269.046	4.08853	C15H10O5	270.053	Emodin	269.0464;241.0535;225.0546;210.0356;197.0607
P87	51	[M+H]+	223.06	223.06	-0.896619	C11H10O5	222.053	Leptodactylone	223.0605;208.0365;193.0137;165.0175
P88	51.21	[M+H]+	257.116	257.117	-3.88928	C16H16O3	256.11	7-Hydroxy-5-methoxyflavan	/
P89	51.89	[M+H]+	275.127	275.128	-1.0904	C16H18O4	274.121	Toddaculin	219.0644;204.0414;176.0468
P90	51.97	[M+H]+	301.106	301.107	-3.65319	C17H16O5	300.1	Phellopterin	233.0439;218.0200;173.0222;162.0305;134.0363
