# Supplementary material for: Immunomodulatory effects of a multi-component pharmacological intervention on diabetic peripheral neuropathy in type 2 diabetic rats: An exploratory study
Source: PLoS One. 2026 Jun 4;21(6):e0350984. doi: 10.1371/journal.pone.0350984 (PMC13235885; doi:10.1371/journal.pone.0350984)
Supplement: S7 Table — (XLSX) [file pone.0350984.s009.xlsx]

## Sheet: sheet1
No.	Retention time (min)	Adduct ion	Observed m/z	Theoretical m/z	Mass error (ppm)	Molecular formula	Molecular weight	name	MS/MS data
M1	3.26	[M+FA-H]-	421.135	421.135	-0.1	C16H24O10	376.137	Albiflorin+debenzoylation	375.1294;345.1172;195.0673;165.0570
M2	5.15	[M-H]-	204.981	204.981	1	C6H6O6S	205.989	Pyrogallic acid+sulfation	204.9805;125.0242
M3	6.11	[M-H]-	359.099	359.098	3.06323	C15H20O10	360.106	(αR)-4-(β-D-Glucopyranosyloxy)-α,3-dihydroxybenzenepropanoic acid isomer	359.1000;197.0462;179.0348;135.0452;123.0457
M4	6.67	[M+FA-H]-	435.151	435.151	-1.4	C17H26O10	390.153	Paeoniflorin+debenzoylation+methylation	435.1505;389.1445;227.0923;195.0653;177.0547;165.0564
M5	8.26	[M-H]-	246.991	246.992	-2.8	C8H8O7S	247.999	Protocatechuic acid+methylation+sulfation	167.0345;123.0417
M6	8.83	[M-H]-	313.057	313.057	2.87488	C13H14O9	314.064	Protocatechuic aldehyde+glucuronidation	313.0639;137.0245
M7	9.03	[M+FA-H]-	389.146	389.145	1.54184	C16H24O8	344.147	Paeoniflorin+debenzoylation+didehydroxylation	389.1399;343.1393;181.0880;151.0763
M8	10.49	M+	328.154	328.154	-0.609469	C19H22NO4+	328.155	Magnoflorine+demethylation	328.1538;265.0887;237.0940
M9	10.93	[M-H]-	261.008	261.007	0.8	C9H10O7S	262.015	Protocatechuic acid+dimethylation+sulfation	261.0083;181.0509;137.0608
M10	11.38	M+	490.205	490.207	-4.07991	C25H32NO9+	490.208	Magnocurarine+glucuronidation	490.2050;314.1723;269.1166
M11	14.99	[M-H]-	215.002	215.002	1.86045	C8H8O5S	216.009	Caffeic acid-CO2+sulfation	215.0004;135.0452;120.0217;92.0263
M12	15.46	[M-H]-	275.024	275.023	1.45442	C10H12O7S	276.03	Caffeic acid+methylation+hydrogenation+sulfation	275.0212;195.0655;177.0551;135.0456
M13	16.64	[M-H]-	273.008	273.007	1.5	C10H10O7S	274.015	Caffeic acid+methylation+sulfation	273.0078;193.0488;178.0264;134.0362
M14	17.15	[M-H]-	429.085	429.083	4.42805	C21H18O10	430.09	Chrysin+glucuronidation	429.0845;253.0508;209.0599;175.0250
M15	17.87	[M-H]-	445.115	445.114	2.2	C22H22O10	446.121	Liquiritigenin+methylation+glucuronidation	445.1179;269.0827;175.0246;113.0253
M16	17.92	M+	514.172	514.171	2.33385	C26H28NO10+	514.171	Jateorhizine+glucuronidation	514.1721;338.1388;322.1056;294.1066
M17	18.04	[M-H]-	477.106	477.104	4	C22H22O12	478.111	Hesperetin+glucuronidation	477.1058;301.0730;175.0246;113.0246
M18	18.58	[M-H]-	383.044	383.044	0.522133	C16H16O9S	384.052	Catechin+methylation+sulfation	383.0482;303.0902;137.0240
M19	19.35	M+	352.117	352.118	-3.40795	C20H18NO5+	352.118	Chelerythrine+reduction+demethylation+hydroxylation	352.1164;337.0942;320.0889;308.0905
M20	19.6	[M-H]-	475.126	475.125	2.9466	C23H24O11	476.132	7,4'-Dihydroxy-8-methoxyhomoisoflavane+glucuronidation	475.1248;299.0924;193.0504;178.0272;175.0244
M21	19.88	M+	484.124	484.124	-0.206559	C24H22NO10+	484.124	Berberine+didemethylation+glucuronidation	484.1237;308.0903
M22	19.95	[M-H]-	403.103	403.103	-2.48075	C20H20O9	404.111	Resveratrol+glucuronidation	403.1042;227.0726;185.0603;113.0258
M23	20.62	[M-H]-	557.026	557.024	3.8	C21H18O16S	558.032	Quercetin+glucuronidation+sulfation	557.0244;380.9950;301.0335
M24	20.78	[M-H]-	607.133	607.13	3.45889	C27H28O16	608.138	Emodin-8-O-glucoside+glucuronidation	607.1305;431.0965;269.0469
M25	20.96	[M-H]-	475.125	475.125	1.26283	C23H24O11	476.132	7,4'-Dihydroxy-8-methoxyhomoisoflavane+glucuronidation	475.1252;299.0921;193.0533;178.0242;175.0264
M26	21.04	[M-H]-	651.124	651.12	6.29684	C28H28O18	652.128	5,8-Dihydroxy-6-methoxyflavone 7-O-glucuronide+glucuronidation	475.0884;299.0549;284.0323;175.0263;113.0237
M27	21.65	[M-H]-	273.008	273.007	2	C10H10O7S	274.015	Caffeic acid+methylation+sulfation	273.0045;193.0504;134.0370
M28	21.67	[M-H]-	621.112	621.11	3.86405	C27H26O17	622.117	Baicalein+diglucuronidation	621.1125;445.0795;269.0460
M29	21.7	[M-H]-	477.066	477.067	-2.9	C21H18O13	478.075	Quercetin+glucuronidation	477.0673;301.0334;178.9969;151.0034
M30	22.73	[M-H]-	445.113	445.114	-2.9206	C22H22O10	446.121	Liquiritigenin+methylation+glucuronidation	445.1150;269.0817;113.0235
M31	23.67	[M-H]-	463.126	463.125	3.67072	C22H24O11	464.132	Loureirin B+didemethylation+glucuronidation	463.1261;287.0924;175.0251;147.0452;139.0402
M32	24.27	[M-H]-	607.131	607.13	0.494128	C27H28O16	608.138	Emodin-8-O-glucoside+glucuronidation	607.1336;431.1091;269.0452
M33	24.88	[M-H]-	621.112	621.11	3.38105	C27H26O17	622.117	Baicalein+diglucuronidation	621.1118;445.0825;269.0463
M34	24.91	[M-H]-	463.126	463.125	3.88664	C22H24O11	464.132	Loureirin B+didemethylation+glucuronidation	463.1231;287.0933;175.0247;147.0461;139.0398
M35	25.24	M+	354.097	354.097	-1.69445	C19H16NO6+	354.098	Berberine+dihydroxylation+demethylation	354.0966;336.0859;320.0542;292.0593;278.0441
M36	26.06	[M-H]-	447.132	447.13	4.47298	C22H24O10	448.137	Loureirin A+demethylation+glucuronidation	447.1299;271.0972;175.0261;135.0451
M37	26.14	[M-H]-	477.106	477.104	3.6	C22H22O12	478.111	Hesperetin+glucuronidation	477.1056;301.0691;286.0561;113.0228
M38	27.6	[M-H]-	461.109	461.109	0.433737	C22H22O11	462.116	Naringenin+methylation+glucuronidation	461.1091;285.0770;175.0263;113.0241
M39	27.86	[M-H]-	447.132	447.13	4.24933	C22H24O10	448.137	Loureirin A+demethylation+glucuronidation	447.1222;271.0944;175.0247;135.0461
M40	27.9	[M-H]-	461.11	461.109	1.73495	C22H22O11	462.116	Naringenin+methylation+glucuronidation	461.1097;285.0739;175.0233;113.0258
M41	27.96	[M-H]-	477.143	477.14	5.8683	C23H26O11	478.148	Loureirin B+demethylation+glucuronidation	477.1475;301.1116;175.0248;135.0448;113.0246
M42	28.36	[M-H]-	491.121	491.12	2.4434	C23H24O12	492.127	3,9-Dihydroeucomnalin+glucuronidation	315.0879;297.0761;282.0564;194.0212;178.9988;152.0124
M43	29.3	[M-H]-	491.121	491.12	2.64701	C23H24O12	492.127	3,9-Dihydroeucomnalin+glucuronidation	315.0872;297.0771;282.0563;194.0217;178.9977;152.0101
M44	29.81	[M-H]-	477.142	477.14	3.98206	C23H26O11	478.148	Loureirin B+demethylation+glucuronidation	477.1415;301.1082;175.0244;135.0456;113.0230
M45	29.98	[M-H]-	381.029	381.029	0	C16H14O9S	382.036	Hesperetin+sulfation	381.0315;301.0725
M46	30.4	[M-H]-	307.029	307.028	1.7	C14H12O6S	308.035	Resveratrol+sulfation	307.0272;227.0697;185.0631;143.0519
M47	30.65	[M-H]-	461.147	461.145	4.33703	C23H26O10	462.153	Loureirin A+glucuronidation	461.1459;285.1142;270.0910;175.0257;113.0241
M48	31.03	[M+H]+	565.156	565.155	1.8	C26H28O14	564.148	Nobiletin+demethylation+glucuronidation	565.1588;389.1247;374.1003;359.0771
M49	31.68	[M-H]-	477.142	477.14	3.98206	C23H26O11	478.148	Loureirin B+demethylation+glucuronidation	477.1408;301.1078;175.0252;113.0244
M50	32.14	[M+H]+	535.144	535.145	-1.3	C25H26O13	534.137	Tangeretin+demethylation+glucuronidation	535.1461;359.1129;344.0895;329.0652
M51	32.34	[M-H]-	379.051	379.049	4.74872	C17H16O8S	380.057	7,4'-Dihydroxy-8-methoxyhomoisoflavane+sulfation	379.0438;299.0903;193.0510;178.0265
M52	33.74	[M+H]+	565.156	565.155	1.4	C26H28O14	564.148	Nobiletin+demethylation+glucuronidation	565.1568;389.1246;374.1013;359.0770
M53	35.01	[M+H]+	565.155	565.155	-1.1	C26H28O14	564.148	Nobiletin+demethylation+glucuronidation	565.1546;389.1218;359.0748
M54	37.51	[M-H]-	349.003	349.002	1.14612	C15H10O8S	350.01	Baicalein+sulfation	349.008;269.0451
M55	39.01	[M-H]-	507.154	507.151	5.71822	C24H28O12	508.158	Loureirin B+hydroxylation+glucuronidation	507.1538;331.1202;175.0292
M56	39.8	[M-H]-	549.124	549.125	-2.00319	C25H26O14	550.132	Skullcapflavone II+glucuronidation	549.1220;373.0949;343.0526
M57	40.52	[M-H]-	491.158	491.156	4.07203	C24H28O11	492.163	Loureirin B+glucuronidation	315.1234;175.0234;134.0376;113.0244
M58	41.33	[M+H]+	551.14	551.139	1.6	C25H26O14	550.132	Nobiletin+didemethylation+glucuronidation	551.1404;375.1047;360.0793;345.0579
M59	41.95	[M-H]-	365.072	365.07	4.1088	C17H18O7S	366.077	Loureirin A+sulfation	365.0700;285.1156;270.0870
M60	42.56	[M-H]-	381.065	381.065	1.31211	C17H18O8S	382.072	Loureirin A+hydroxylation+sulfation	381.0669;301.1115;135.0428
M61	44.22	[M-H]-	321.044	321.044	1.55742	C15H14O6S	322.051	2,4,4'-trihydroxychalcane+sulfation	321.0469;241.0882;225.0608
M62	45.94	[M+H-H2O]+	469.332	469.331	0.639207	C30H46O5	486.335	SaikogeninF+dehydrogenation+ hydroxylation	/
M63	46.66	[M-H]-	395.046	395.044	4.30332	C17H16O9S	396.052	3,9-Dihydroeucomnalin+sulfation	315.0876;297.0780;282.0533;194.0230;178.9973;152.0091
M64	47.16	[M-H]-	367.085	367.086	-1.90691	C17H20O7S	368.093	Loureirin A+reduction+sulfation	367.0860;287.1268
M65	47.2	[M-H]-	349.004	349.002	4.5845	C15H10O8S	350.01	Baicalein+sulfation	269.0454;241.0471
M66	49.04	[M+H-H2O]+	471.346	471.347	-1.48511	C30H48O5	488.35	Saikogenin F+hydroxylation	/
M67	51.27	[M-H]-	363.017	363.018	-2.75468	C16H12O8S	364.025	Wogonin+sulfation	363.0200;283.0622;268.0376
M68	55.11	[M-H]-	395.082	395.081	4.55603	C18H20O8S	396.088	Loureirin A+hydroxylation+methylation+sulfation	395.0922;315.1264;134.0351
