# Supplementary material for: Immunomodulatory effects of a multi-component pharmacological intervention on diabetic peripheral neuropathy in type 2 diabetic rats: An exploratory study
Source: PLoS One. 2026 Jun 4;21(6):e0350984. doi: 10.1371/journal.pone.0350984 (PMC13235885; doi:10.1371/journal.pone.0350984)
Supplement: S8 Table — (XLSX) [file pone.0350984.s010.xlsx]

## Sheet: Body Weight (n=8)
Group	W0(g)	W1(g)	W2(g)	W3(g)	W4(g)	W5(g)	W6(g)	W7(g)	W8(g)
Control	486.4	486.2	496	501.1	510.6	514.6	521	532.9	541.5
Control	488.2	484.4	504.6	509	517.1	508.4	513.6	524.5	522.9
Control	480.4	495.7	493.5	517.6	528	537.5	533	535.2	539.7
Control	488	492.1	502.7	501.6	510.6	517.7	518.1	521.3	525.3
Control	480.4	474.5	486.7	480.8	500.5	504	519.2	521.8	527.6
Control	487.6	487.1	492.9	500.6	510.3	514.2	521.5	532.8	540.9
Control	484.8	490.7	500.3	514.7	523.9	524.4	525.1	531.6	533.5
Control	483.2	482.6	494.2	491.5	505.6	511.1	518.7	521	526.7
Control	448.5	427.4	412.8	385.6	361.4	351.2	348.5	332.1	330.6
Control	380	365.2	332.3	321.4	310.5	305.2	300.4	299.8	295.6
Model	386.7	367.1	349.2	315.4	306.1	299.6	285.6	283.6	279.1
Model	412.5	398.1	362.1	344.1	306.6	300.5	300.1	295.5	290.2
Model	435.3	414.1	390.8	385.4	380.7	374.6	370.1	365.6	361.7
Model	498.2	478.7	465.2	386.1	356.9	341.9	330.2	328.6	321.9
Model	390.1	382.4	371.1	370.9	363.6	360.4	355.3	348.1	342.9
Model	398.1	373.8	356.8	342.5	320.9	313.8	305.5	302.4	292.4
Model	470.4	456.2	431.3	420.1	405.7	385.6	365.4	369.8	362.6
Model	407.7	405.9	408.7	389.5	378.2	371.5	352.4	351.6	349.5
Model	474.9	454.4	430.5	425.6	421.5	412.3	409.6	411.4	396.1
Model	418.4	406.1	396.8	399.9	402.4	398.4	399.5	400.1	397.9
MCPI-L	507.7	486.3	448.2	405.6	386.1	365.2	345.2	342.6	340.8
MCPI-L	509.9	469.5	439.4	425.6	393.2	384.3	367.2	352.1	346.9
MCPI-L	455.9	444	425.8	419.5	412.9	408.3	401	390.5	376.6
MCPI-L	513.5	475.7	451.8	441.5	419.2	415	409.7	402.4	382.2
MCPI-L	399	398.5	385.6	378.4	374.3	365.9	356.8	341.9	339.5
MCPI-L	349.5	332.6	323.3	315.2	302.3	301.4	298.6	296	296.7
MCPI-L	415.8	356.4	331.9	328.4	323.1	321.1	318.2	317.5	315.6
MCPI-L	361.5	324.6	302.1	278.6	247.2	229.8	221.3	220.4	219.5
MCPI-L	303.8	295.1	274.2	269.3	257.1	256.4	254.1	255.4	256.4
MCPI-L	321.4	312.4	304.1	305.2	301.2	299.5	295.6	289.7	288.5
MCPI-M	412.8	404.4	398.9	400.5	396.3	394.9	392.9	389.9	389.3
MCPI-M	328.5	318.9	312.8	311.8	311.7	311	310.4	308.4	306.5
MCPI-M	552.1	458.9	549.6	550.2	552.6	550.2	516.3	493.4	467.8
MCPI-M	397.1	401.2	400.1	400.5	401.2	401.3	402.1	398.1	385.1
MCPI-M	557	524.5	494.3	487.2	474.5	469.8	461.5	452.6	439.6
MCPI-M	377.7	358.9	341.2	331.2	315.3	308.6	300.7	295.9	290.6
MCPI-M	401.8	385.1	340.4	336.5	327.5	319.5	320.4	316.5	311.4
MCPI-M	385.6	365.7	343.3	344.1	344.7	344	344.2	335.6	326.5
MCPI-M	434	425.9	392.5	403.2	413.1	405.3	409.7	404.2	392
MCPI-M	477.7	475.9	471.2	477.7	495.8	495.3	492.9	483	464.9
MCPI-H	375.9	351.2	335.3	319.8	306	302.8	300.9	292.4	290.7
MCPI-H	413.9	409.5	381.9	364.5	350	352.4	341.9	345.5	341.2
MCPI-H	435.8	420.5	401.6	381.1	364.5	352.6	342.8	343.5	339.3
MCPI-H	469.9	459.3	431.2	408.1	392.1	391.6	390.5	384.1	376.8
MCPI-H	402.8	362.3	342.1	331.2	315.9	305.3	304.1	302.5	281.3
MCPI-H	432.8	415.1	392.5	377.5	357.2	352.5	350.6	337.3	331.8
MCPI-H	417.7	405.5	385.9	371.5	362.2	351.5	333.5	321.4	310.6
MCPI-H	490.5	467.6	445.1	425.4	401.5	393.7	341.7	344.1	332.9
MCPI-H	516.8	500.5	496.6	486.5	505.6	504.1	500.6	496.5	476.9
MCPI-H	438.6	451.4	445.9	468.9	486.1	486.5	485.2	469.5	453
Mecobalamin	375.9	351.2	335.3	319.8	306	302.8	300.9	292.4	290.7
Mecobalamin	413.9	409.5	381.9	364.5	350	352.4	341.9	345.5	341.2
Mecobalamin	435.8	420.5	401.6	381.1	364.5	352.6	342.8	343.5	339.3
Mecobalamin	469.9	459.3	431.2	408.1	392.1	391.6	390.5	384.1	376.8
Mecobalamin	402.8	362.3	342.1	331.2	315.9	305.3	304.1	302.5	281.3
Mecobalamin	492.8	475.1	452.5	437.5	417.2	412.5	410.6	397.3	391.8
Mecobalamin	420.2	411.3	399.2	379.7	367.7	361.5	358.9	354.2	349.1
Mecobalamin	415.3	399.7	382.7	361.4	350.7	345.6	344.1	340.7	338.1
Mecobalamin	565.2	546.6	520.4	505.3	491.7	486.9	384.3	373.1	370.3
Mecobalamin	415.8	388.6	369.9	355.5	327.3	320.6	319.1	315.2	291.5

## Sheet: MNCV&SNCV(n=8)
Group	MNCV(m/s)	SNCV(m/s)
Control	43.04	46.37
Control	44.47	36.57
Control	45.89	44.67
Control	46.74	38.27
Control	47.88	47.47
Control	48.73	35.47
Control	50.15	45.49
Control	51.58	37.44
Model	19.94	18.11
Model	21.51	19.05
Model	23.08	19.99
Model	24.65	20.57
Model	26.23	21.32
Model	27.8	21.88
Model	29.37	22.83
Model	30.94	23.77
MCPI-L	21.27	19.23
MCPI-L	24.37	20.6
MCPI-L	27.46	21.87
MCPI-L	29.32	23.14
MCPI-L	31.8	24.44
MCPI-L	33.66	25.71
MCPI-L	36.75	26.98
MCPI-L	39.85	28.35
MCPI-M	36.73	23.48
MCPI-M	38.16	26.37
MCPI-M	39.59	29.27
MCPI-M	41.02	31
MCPI-M	42.44	33.32
MCPI-M	43.87	35.05
MCPI-M	45.3	37.95
MCPI-M	46.73	40.84
MCPI-H	36.93	28.49
MCPI-H	38.78	30.8
MCPI-H	40.64	33.12
MCPI-H	41.56	34.5
MCPI-H	43.42	36.36
MCPI-H	44.34	37.74
MCPI-H	46.2	40.06
MCPI-H	48.05	42.37
Mecobalamin	29.35	30.24
Mecobalamin	31.41	32.4
Mecobalamin	33.45	34.55
Mecobalamin	35.49	35.85
Mecobalamin	38.21	37.57
Mecobalamin	40.25	38.87
Mecobalamin	42.29	41.02
Mecobalamin	44.35	43.18

## Sheet: FINS&FBG&HOMA-IR(n=8)
Group	FINS(μU/mL)	FBG(μU/mL)	HOMA-IR
Control	40.7862	5.2	9.42614
Control	42.9201	5	9.5378
Control	38.8309	5.5	9.492
Control	30.5041	5.4	7.32098
Control	31.3275	4.8	6.6832
Control	36.8738	5.2	8.52194
Control	41.7718	5.5	10.2109
Control	31.9758	4.9	6.96362
Model	31.0336	29.7	40.9644
Model	33.0863	26.5	38.9683
Model	34.7864	24.4	37.7239
Model	44.2617	22.9	45.0486
Model	40.2537	26.1	46.6943
Model	28.9309	29.2	37.5459
Model	34.7647	23.4	36.1553
Model	35.0038	23.8	37.0262
MCPI-L	31.899	17.1	24.2432
MCPI-L	36.6051	19.7	32.0498
MCPI-L	28.6816	26.5	33.7806
MCPI-L	24.605	20.5	22.4179
MCPI-L	26.5583	13.6	16.053
MCPI-L	34.512	34.5	52.9184
MCPI-L	26.8096	21	25.0223
MCPI-L	35.1441	18.7	29.2087
MCPI-M	23.5132	26.4	27.5888
MCPI-M	22.5569	23.2	23.2587
MCPI-M	21.6724	22	21.1908
MCPI-M	22.9916	28.4	29.0205
MCPI-M	34.8226	14.1	21.8222
MCPI-M	19.976	27	23.9712
MCPI-M	18.4982	22.1	18.1693
MCPI-M	21.8365	25.4	24.651
MCPI-H	21.5372	22.3	21.3458
MCPI-H	35.3897	13	20.4474
MCPI-H	25.4826	16.3	18.4607
MCPI-H	20.9673	25.6	23.8561
MCPI-H	29.3201	15.2	19.8074
MCPI-H	22.459	16.5	16.4699
MCPI-H	19.546	31.4	27.2775
MCPI-H	30.1604	17.4	23.324
Mecobalamin	41.7873	24.6	45.6874
Mecobalamin	34.5688	20	30.7278
Mecobalamin	26.8167	28.1	33.4911
Mecobalamin	31.6918	25.9	36.4808
Mecobalamin	42.8959	30.2	57.5758
Mecobalamin	33.3761	29.1	43.1664
Mecobalamin	32.7979	29.3	42.7102
Mecobalamin	32.0722	27.7	39.4844

## Sheet: qPCR(n=5)
Gene Name	Group	Sample	Ct value of the target gene	Ct value of the housekeeping gene	∧Ct	average	normalze	fold change	average	stdev
Jun	Control	Control-1	33.24	21.25	11.99	11.903	-0.087	0.941478	1.04816	0.083865
Jun		Control-1	33.35	21.65	11.7	11.903	0.203	1.15109
Jun		Control-1	33.14	21.31	11.83	11.903	0.073	1.0519
Jun		Control-2	31.54	19.52	12.02	11.903	-0.117	0.922103	0.890725	0.099387
Jun		Control-2	31.84	19.90	11.94	11.903	-0.037	0.97468
Jun		Control-2	31.53	19.26	12.27	11.903	-0.367	0.775393
Jun		Control-3	33.32	22.17	11.15	11.903	0.753	1.68529	1.50021	0.0883805
Jun		Control-3	33.45	22.07	11.38	11.903	0.523	1.43694
Jun		Control-3	33.54	22.10	11.44	11.903	0.463	1.37841
Jun		Control-4	32.15	20.16	11.99	11.903	-0.087	0.941478	0.845301	0.0802081
Jun		Control-4	32.18	19.94	12.24	11.903	-0.337	0.791686
Jun		Control-4	32.34	20.12	12.22	11.903	-0.317	0.802737
Jun		Control-5	32.74	20.58	12.16	11.903	-0.257	0.836826	0.875598	0.214269
Jun		Control-5	32.62	20.88	11.74	11.903	0.163	1.11961
Jun		Control-5	32.75	20.27	12.48	11.903	-0.577	0.670356
Jun	Model	Model-1	31.19	21.91	9.28	11.903	2.623	6.1603	4.74351	0.337194
Jun		Model-1	30.6	21.08	9.52	11.903	2.383	5.2162
Jun		Model-1	31.37	20.98	10.39	11.903	1.513	2.85403
Jun		Model-2	30.36	20.90	9.46	11.903	2.443	5.43771	5.18049	0.122202
Jun		Model-2	30.2	20.82	9.38	11.903	2.523	5.74776
Jun		Model-2	30.08	20.30	9.78	11.903	2.123	4.35599
Jun		Model-3	30.76	21.86	8.9	11.903	3.003	8.01665	6.20428	0.231036
Jun		Model-3	30.92	21.60	9.32	11.903	2.583	5.99184
Jun		Model-3	31.24	21.54	9.7	11.903	2.203	4.60436
Jun		Model-4	30.18	19.84	10.34	11.903	1.563	2.95468	3.19941	0.173813
Jun		Model-4	29.94	20.03	9.91	11.903	1.993	3.98064
Jun		Model-4	30.33	19.84	10.49	11.903	1.413	2.6629
Jun		Model-5	30.34	20.82	9.52	11.903	2.383	5.2162	5.4573	0.129786
Jun		Model-5	30.47	20.81	9.66	11.903	2.243	4.7338
Jun		Model-5	30.06	20.84	9.22	11.903	2.683	6.4219
Jun	MCPI-L	MCPI-L-1	34.11	23.70	10.41	11.903	1.493	2.81474	2.39307	0.133832
Jun		MCPI-L-1	34.12	23.43	10.69	11.903	1.213	2.31819
Jun		MCPI-L-1	34.39	23.52	10.87	11.903	1.033	2.04627
Jun		MCPI-L-2	34.11	24.43	9.68	11.903	2.223	4.66863	4.13294	0.103976
Jun		MCPI-L-2	34.25	24.38	9.87	11.903	2.033	4.09255
Jun		MCPI-L-2	34.33	24.29	10.04	11.903	1.863	3.63763
Jun		MCPI-L-3	32.66	22.92	9.74	11.903	2.163	4.47845	4.11649	0.207445
Jun		MCPI-L-3	32.55	22.92	9.63	11.903	2.273	4.83327
Jun		MCPI-L-3	32.85	22.55	10.3	11.903	1.603	3.03774
Jun		MCPI-L-4	30.93	20.85	10.08	11.903	1.823	3.53816	3.4316	0.15308
Jun		MCPI-L-4	30.55	20.64	9.91	11.903	1.993	3.98064
Jun		MCPI-L-4	30.87	20.44	10.43	11.903	1.473	2.77599
Jun		MCPI-L-5	31.62	21.83	9.79	11.903	2.113	4.3259	3.73791	0.198018
Jun		MCPI-L-5	31.47	21.60	9.87	11.903	2.033	4.09255
Jun		MCPI-L-5	31.93	21.51	10.42	11.903	1.483	2.79529
Jun	MCPI-M	MCPI-M-1	32.88	22.65	10.23	11.903	1.673	3.18877	2.36276	0.353097
Jun		MCPI-M-1	33.44	22.86	10.58	11.903	1.323	2.50186
Jun		MCPI-M-1	33.49	22.07	11.42	11.903	0.483	1.39765
Jun		MCPI-M-2	32.02	21.67	10.35	11.903	1.553	2.93427	2.39377	0.166966
Jun		MCPI-M-2	32.38	21.66	10.72	11.903	1.183	2.27048
Jun		MCPI-M-2	32.08	21.16	10.92	11.903	0.983	1.97657
Jun		MCPI-M-3	33.19	22.91	10.28	11.903	1.623	3.08015	3.18594	0.111505
Jun		MCPI-M-3	32.71	22.68	10.03	11.903	1.873	3.66293
Jun		MCPI-M-3	32.81	22.40	10.41	11.903	1.493	2.81474
Jun		MCPI-M-4	34.17	23.52	10.65	11.903	1.253	2.38337	2.40662	0.124141
Jun		MCPI-M-4	33.96	23.53	10.43	11.903	1.473	2.77599
Jun		MCPI-M-4	34.1	23.24	10.86	11.903	1.043	2.06051
Jun		MCPI-M-5	31.09	20.25	10.84	11.903	1.063	2.08927	2.11043	0.301128
Jun		MCPI-M-5	31.37	19.94	11.43	11.903	0.473	1.38799
Jun		MCPI-M-5	30.55	20.16	10.39	11.903	1.513	2.85403
Jun	MCPI-H	MCPI-H-1	32.61	21.19	11.42	11.903	0.483	1.39765	1.52062	0.378344
Jun		MCPI-H-1	33.21	21.17	12.04	11.903	-0.137	0.909408
Jun		MCPI-H-1	32.72	21.99	10.73	11.903	1.173	2.2548
Jun		MCPI-H-2	33.73	22.38	11.35	11.903	0.553	1.46713	1.35647	0.100664
Jun		MCPI-H-2	33.83	22.16	11.67	11.903	0.233	1.17528
Jun		MCPI-H-2	33.93	22.54	11.39	11.903	0.513	1.42701
Jun		MCPI-H-3	32.09	20.29	11.8	11.903	0.103	1.074	1.19087	0.0902466
Jun		MCPI-H-3	32.37	20.69	11.68	11.903	0.223	1.16716
Jun		MCPI-H-3	31.55	20.06	11.49	11.903	0.413	1.33145
Jun		MCPI-H-4	34.19	21.89	12.3	11.903	-0.397	0.759436	0.785375	0.225265
Jun		MCPI-H-4	33.8	21.91	11.89	11.903	0.013	1.00905
Jun		MCPI-H-4	34.42	21.75	12.67	11.903	-0.767	0.587638
Jun		MCPI-H-5	34.1	21.02	13.08	11.903	-1.177	0.44227	0.760477	0.353097
Jun		MCPI-H-5	33.78	21.81	11.97	11.903	-0.067	0.954621
Jun		MCPI-H-5	33.92	21.84	12.08	11.903	-0.177	0.88454
Rela	Control	Control-1	30.19	21.25	8.94	8.509	-0.431	0.741747	0.665659	0.190088
Rela		Control-1	30.57	21.65	8.92	8.509	-0.411	0.752102
Rela		Control-1	30.81	21.31	9.5	8.509	-0.991	0.503129
Rela		Control-2	28.09	19.52	8.57	8.509	-0.061	0.958599	0.892163	0.302783
Rela		Control-2	28.21	19.90	8.31	8.509	0.199	1.1479
Rela		Control-2	28.58	19.26	9.32	8.509	-0.811	0.569987
Rela		Control-3	29.86	22.17	7.69	8.509	0.819	1.76418	1.62713	0.069282
Rela		Control-3	30.00	22.07	7.93	8.509	0.579	1.49381
Rela		Control-3	29.91	22.10	7.81	8.509	0.699	1.62338
Rela		Control-4	28.01	20.16	7.85	8.509	0.659	1.57899	1.49534	0.046188
Rela		Control-4	27.87	19.94	7.93	8.509	0.579	1.49381
Rela		Control-4	28.13	20.12	8.01	8.509	0.499	1.41323
Rela		Control-5	29.54	20.58	8.96	8.509	-0.451	0.731536	0.746279	0.164621
Rela		Control-5	29.54	20.88	8.66	8.509	-0.151	0.900626
Rela		Control-5	29.50	20.27	9.23	8.509	-0.721	0.606677
Rela	Model	Model-1	27.89	21.91	5.98	8.509	2.529	5.77171	3.7689	0.361156
Rela		Model-1	28.01	21.08	6.93	8.509	1.579	2.98763
Rela		Model-1	28.14	20.98	7.16	8.509	1.349	2.54735
Rela		Model-2	27.04	20.90	6.14	8.509	2.369	5.16583	3.57245	0.398427
Rela		Model-2	27.50	20.82	6.68	8.509	1.829	3.55291
Rela		Model-2	27.81	20.30	7.51	8.509	0.999	1.99861
Rela		Model-3	28.89	21.86	7.03	8.509	1.479	2.78755	2.35404	0.15308
Rela		Model-3	29.16	21.60	7.56	8.509	0.949	1.93053
Rela		Model-3	28.82	21.54	7.28	8.509	1.229	2.34404
Rela		Model-4	27.29	19.84	7.45	8.509	1.059	2.08349	2.05825	0.194622
Rela		Model-4	27.21	20.03	7.18	8.509	1.329	2.51228
Rela		Model-4	27.69	19.84	7.85	8.509	0.659	1.57899
Rela		Model-5	27.87	20.82	7.05	8.509	1.459	2.74918	2.49	0.0735603
Rela		Model-5	28.09	20.81	7.28	8.509	1.229	2.34404
Rela		Model-5	28.10	20.84	7.26	8.509	1.249	2.37677
Rela	MCPI-L	MCPI-L-1	30.39	23.70	6.69	8.509	1.819	3.52837	3.25983	0.169542
Rela		MCPI-L-1	30.59	23.43	7.16	8.509	1.349	2.54735
Rela		MCPI-L-1	30.14	23.52	6.62	8.509	1.889	3.70378
Rela		MCPI-L-2	31.67	24.43	7.24	8.509	1.269	2.40994	2.39981	0.0290593
Rela		MCPI-L-2	31.58	24.38	7.2	8.509	1.309	2.4777
Rela		MCPI-L-2	31.59	24.29	7.3	8.509	1.209	2.31177
Rela		MCPI-L-3	30.05	22.92	7.13	8.509	1.379	2.60088	2.57686	0.139204
Rela		MCPI-L-3	29.85	22.92	6.93	8.509	1.579	2.98763
Rela		MCPI-L-3	29.96	22.55	7.41	8.509	1.099	2.14206
Rela		MCPI-L-4	27.51	20.85	6.66	8.509	1.849	3.6025	3.45379	0.0927961
Rela		MCPI-L-4	27.25	20.64	6.61	8.509	1.899	3.72955
Rela		MCPI-L-4	27.35	20.44	6.91	8.509	1.599	3.02933
Rela		MCPI-L-5	29.00	21.83	7.17	8.509	1.339	2.52976	1.92943	0.212158
Rela		MCPI-L-5	29.43	21.60	7.83	8.509	0.679	1.60103
Rela		MCPI-L-5	29.29	21.51	7.78	8.509	0.729	1.65749
Rela	MCPI-M	MCPI-M-1	30.11	22.65	7.46	8.509	1.049	2.0691	2.00472	0.161898
Rela		MCPI-M-1	30.14	22.86	7.28	8.509	1.229	2.34404
Rela		MCPI-M-1	29.90	22.07	7.83	8.509	0.679	1.60103
Rela		MCPI-M-2	29.14	21.67	7.47	8.509	1.039	2.0548	2.04384	0.22908
Rela		MCPI-M-2	28.80	21.66	7.14	8.509	1.369	2.58291
Rela		MCPI-M-2	29.09	21.16	7.93	8.509	0.579	1.49381
Rela		MCPI-M-3	30.01	22.91	7.1	8.509	1.409	2.65553	2.24768	0.134825
Rela		MCPI-M-3	30.08	22.68	7.4	8.509	1.109	2.15696
Rela		MCPI-M-3	29.96	22.40	7.56	8.509	0.949	1.93053
Rela		MCPI-M-4	30.82	23.52	7.3	8.509	1.209	2.31177	1.97712	0.161898
Rela		MCPI-M-4	31.01	23.53	7.48	8.509	1.029	2.04061
Rela		MCPI-M-4	31.09	23.24	7.85	8.509	0.659	1.57899
Rela		MCPI-M-5	26.48	20.25	6.23	8.509	2.279	4.85341	4.03999	0.164553
Rela		MCPI-M-5	26.74	19.94	6.8	8.509	1.709	3.26934
Rela		MCPI-M-5	26.67	20.16	6.51	8.509	1.999	3.99723
Rela	MCPI-H	MCPI-H-1	30.93	21.19	9.74	8.509	-1.231	0.426022	0.702209	0.497203
Rela		MCPI-H-1	30.83	21.17	9.66	8.509	-1.151	0.450313
Rela		MCPI-H-1	30.20	21.99	8.21	8.509	0.299	1.23029
Rela		MCPI-H-2	30.84	22.38	8.46	8.509	0.049	1.03455	1.4358	0.257574
Rela		MCPI-H-2	30.23	22.16	8.07	8.509	0.439	1.35566
Rela		MCPI-H-2	30.11	22.54	7.57	8.509	0.939	1.9172
Rela		MCPI-H-3	29.21	20.29	8.92	8.509	-0.411	0.752102	0.879585	0.149778
Rela		MCPI-H-3	29.11	20.69	8.42	8.509	0.089	1.06363
Rela		MCPI-H-3	28.85	20.06	8.79	8.509	-0.281	0.82302
Rela		MCPI-H-4	29.33	21.89	7.44	8.509	1.069	2.09798	2.11968	0.0466667
Rela		MCPI-H-4	29.41	21.91	7.5	8.509	1.009	2.01252
Rela		MCPI-H-4	29.09	21.75	7.34	8.509	1.169	2.24856
Rela		MCPI-H-5	29.65	21.02	8.63	8.509	-0.121	0.91955	1.18709	0.212629
Rela		MCPI-H-5	29.71	21.81	7.9	8.509	0.609	1.5252
Rela		MCPI-H-5	30.19	21.84	8.35	8.509	0.159	1.11651
IκBa	Control	Control-1	31.45	21.25	10.2	10.162	-0.038	0.974004	1.07415	0.220177
IκBa		Control-1	31.32	21.65	9.67	10.162	0.492	1.40639
IκBa		Control-1	31.72	21.31	10.41	10.162	-0.248	0.842063
IκBa		Control-2	30.38	19.52	10.86	10.162	-0.698	0.616426	0.825475	0.242143
IκBa		Control-2	29.93	19.90	10.03	10.162	0.132	1.09581
IκBa		Control-2	29.81	19.26	10.55	10.162	-0.388	0.764188
IκBa		Control-3	32.04	22.17	9.87	10.162	0.292	1.22434	0.960584	0.29492
IκBa		Control-3	32.92	22.07	10.85	10.162	-0.688	0.620714
IκBa		Control-3	32.21	22.10	10.11	10.162	0.052	1.0367
IκBa		Control-4	30.41	20.16	10.25	10.162	-0.088	0.940826	0.835833	0.170392
IκBa		Control-4	30.72	19.94	10.78	10.162	-0.618	0.651574
IκBa		Control-4	30.41	20.12	10.29	10.162	-0.128	0.915099
IκBa		Control-5	30.30	20.58	9.72	10.162	0.442	1.35849	1.59366	0.20502
IκBa		Control-5	29.99	20.88	9.11	10.162	1.052	2.0734
IκBa		Control-5	30.00	20.27	9.73	10.162	0.432	1.3491
IκBa	Model	Model-1	29.54	21.91	7.63	10.162	2.532	5.78373	3.77582	0.368435
IκBa		Model-1	29.62	21.08	8.54	10.162	1.622	3.07801
IκBa		Model-1	29.84	20.98	8.86	10.162	1.302	2.4657
IκBa		Model-2	28.62	20.90	7.72	10.162	2.442	5.43395	4.35521	0.17
IκBa		Model-2	29.05	20.82	8.23	10.162	1.932	3.81584
IκBa		Model-2	28.53	20.30	8.23	10.162	1.932	3.81584
IκBa		Model-3	29.82	21.86	7.96	10.162	2.202	4.60117	4.08163	0.124141
IκBa		Model-3	29.69	21.60	8.09	10.162	2.072	4.20469
IκBa		Model-3	29.92	21.54	8.38	10.162	1.782	3.43903
IκBa		Model-4	27.67	19.84	7.83	10.162	2.332	5.03503	5.6045	0.259572
IκBa		Model-4	27.26	20.03	7.23	10.162	2.932	7.63168
IκBa		Model-4	27.95	19.84	8.11	10.162	2.052	4.1468
IκBa		Model-5	29.06	20.82	8.24	10.162	1.922	3.78948	4.60353	0.20664
IκBa		Model-5	28.96	20.81	8.15	10.162	2.012	4.03341
IκBa		Model-5	28.42	20.84	7.58	10.162	2.582	5.98769
IκBa	MCPI-L	MCPI-L-1	31.67	23.70	7.97	10.162	2.192	4.56938	3.84072	0.168622
IκBa		MCPI-L-1	31.98	23.43	8.55	10.162	1.612	3.05675
IκBa		MCPI-L-1	31.72	23.52	8.2	10.162	1.962	3.89602
IκBa		MCPI-L-2	33.14	24.43	8.71	10.162	1.452	2.73587	2.61965	0.031798
IκBa		MCPI-L-2	33.18	24.38	8.8	10.162	1.362	2.57041
IκBa		MCPI-L-2	33.10	24.29	8.81	10.162	1.352	2.55266
IκBa		MCPI-L-3	31.34	22.92	8.42	10.162	1.742	3.34499	3.18843	0.0783865
IκBa		MCPI-L-3	31.57	22.92	8.65	10.162	1.512	2.85205
IκBa		MCPI-L-3	30.96	22.55	8.41	10.162	1.752	3.36825
IκBa		MCPI-L-4	28.77	20.85	7.92	10.162	2.242	4.73052	3.91029	0.146401
IκBa		MCPI-L-4	29.03	20.64	8.39	10.162	1.772	3.41527
IκBa		MCPI-L-4	28.76	20.44	8.32	10.162	1.842	3.58507
IκBa		MCPI-L-5	30.53	21.83	8.7	10.162	1.462	2.7549	3.4661	0.163333
IκBa		MCPI-L-5	29.91	21.60	8.31	10.162	1.852	3.61
IκBa		MCPI-L-5	29.66	21.51	8.15	10.162	2.012	4.03341
IκBa	MCPI-M	MCPI-M-1	31.06	22.65	8.41	10.162	1.752	3.36825	2.36964	0.349619
IκBa		MCPI-M-1	31.83	22.86	8.97	10.162	1.192	2.28469
IκBa		MCPI-M-1	31.69	22.07	9.62	10.162	0.542	1.45599
IκBa		MCPI-M-2	30.76	21.67	9.09	10.162	1.072	2.10235	1.68275	0.311359
IκBa		MCPI-M-2	30.90	21.66	9.24	10.162	0.922	1.89474
IκBa		MCPI-M-2	31.25	21.16	10.09	10.162	0.072	1.05117
IκBa		MCPI-M-3	32.93	22.91	10.02	10.162	0.142	1.10343	1.00431	0.127192
IκBa		MCPI-M-3	32.74	22.68	10.06	10.162	0.102	1.07326
IκBa		MCPI-M-3	32.82	22.40	10.42	10.162	-0.258	0.836246
IκBa		MCPI-M-4	32.84	23.52	9.32	10.162	0.842	1.79253	2.00561	0.146667
IκBa		MCPI-M-4	32.41	23.53	8.88	10.162	1.282	2.43176
IκBa		MCPI-M-4	32.56	23.24	9.32	10.162	0.842	1.79253
IκBa		MCPI-M-5	29.19	20.25	8.94	10.162	1.222	2.3327	2.06879	0.0986577
IκBa		MCPI-M-5	29.08	19.94	9.14	10.162	1.022	2.03073
IκBa		MCPI-M-5	29.44	20.16	9.28	10.162	0.882	1.84293
IκBa	MCPI-H	MCPI-H-1	30.62	21.19	9.43	10.162	0.732	1.66094	1.78446	0.258478
IκBa		MCPI-H-1	30.96	21.17	9.79	10.162	0.372	1.29415
IκBa		MCPI-H-1	30.89	21.99	8.9	10.162	1.262	2.39828
IκBa		MCPI-H-2	32.01	22.38	9.63	10.162	0.532	1.44593	1.49526	0.308995
IκBa		MCPI-H-2	32.35	22.16	10.19	10.162	-0.028	0.980779
IκBa		MCPI-H-2	31.66	22.54	9.12	10.162	1.042	2.05908
IκBa		MCPI-H-3	30.99	20.29	10.7	10.162	-0.538	0.688725	0.851504	0.167465
IκBa		MCPI-H-3	30.81	20.69	10.12	10.162	0.042	1.02954
IκBa		MCPI-H-3	30.48	20.06	10.42	10.162	-0.258	0.836246
IκBa		MCPI-H-4	31.77	21.89	9.88	10.162	0.282	1.21588	1.29688	0.19342
IκBa		MCPI-H-4	31.36	21.91	9.45	10.162	0.712	1.63807
IκBa		MCPI-H-4	31.86	21.75	10.11	10.162	0.052	1.0367
IκBa		MCPI-H-5	31.25	21.02	10.23	10.162	-0.068	0.95396	1.15029	0.168226
IκBa		MCPI-H-5	31.47	21.81	9.66	10.162	0.502	1.41618
IκBa		MCPI-H-5	31.89	21.84	10.05	10.162	0.112	1.08073
Tnfaip3	Control	Control-1	33.00	21.25	11.75	11.101	-0.649	0.637722	0.826455	0.199193
Tnfaip3		Control-1	32.71	21.65	11.06	11.101	0.041	1.02883
Tnfaip3		Control-1	32.71	21.31	11.4	11.101	-0.299	0.812816
Tnfaip3		Control-2	30.67	19.52	11.15	11.101	-0.049	0.966606	1.03472	0.174579
Tnfaip3		Control-2	30.64	19.90	10.74	11.101	0.361	1.28432
Tnfaip3		Control-2	30.59	19.26	11.33	11.101	-0.229	0.853226
Tnfaip3		Control-3	32.39	22.17	10.22	11.101	0.881	1.84165	1.5249	0.189766
Tnfaip3		Control-3	32.94	22.07	10.87	11.101	0.231	1.17365
Tnfaip3		Control-3	32.56	22.10	10.46	11.101	0.641	1.55941
Tnfaip3		Control-4	31.80	20.16	11.64	11.101	-0.539	0.688248	0.705599	0.193477
Tnfaip3		Control-4	31.90	19.94	11.96	11.101	-0.859	0.551335
Tnfaip3		Control-4	31.41	20.12	11.29	11.101	-0.189	0.877214
Tnfaip3		Control-5	31.55	20.58	10.97	11.101	0.131	1.09505	1.19964	0.252014
Tnfaip3		Control-5	31.29	20.88	10.41	11.101	0.691	1.6144
Tnfaip3		Control-5	31.54	20.27	11.27	11.101	-0.169	0.889459
Tnfaip3	Model	Model-1	30.39	21.91	8.48	11.101	2.621	6.15176	4.84344	0.186815
Tnfaip3		Model-1	30.16	21.08	9.08	11.101	2.021	4.05865
Tnfaip3		Model-1	29.97	20.98	8.99	11.101	2.111	4.31991
Tnfaip3		Model-2	28.81	20.90	7.91	11.101	3.191	9.13244	7.6281	0.138604
Tnfaip3		Model-2	29.18	20.82	8.36	11.101	2.741	6.68534
Tnfaip3		Model-2	28.58	20.30	8.28	11.101	2.821	7.06652
Tnfaip3		Model-3	29.78	21.86	7.92	11.101	3.181	9.06936	7.53263	0.264911
Tnfaip3		Model-3	30.36	21.60	8.76	11.101	2.341	5.06654
Tnfaip3		Model-3	29.56	21.54	8.02	11.101	3.081	8.46201
Tnfaip3		Model-4	28.87	19.84	9.03	11.101	2.071	4.20178	5.35073	0.250355
Tnfaip3		Model-4	28.95	20.03	8.92	11.101	2.181	4.53468
Tnfaip3		Model-4	28.07	19.84	8.23	11.101	2.871	7.31572
Tnfaip3		Model-5	29.18	20.82	8.36	11.101	2.741	6.68534	7.51944	0.0952774
Tnfaip3		Model-5	29.01	20.81	8.2	11.101	2.901	7.46944
Tnfaip3		Model-5	28.87	20.84	8.03	11.101	3.071	8.40356
Tnfaip3	MCPI-L	MCPI-L-1	32.27	23.70	8.57	11.101	2.531	5.77972	5.27176	0.075351
Tnfaip3		MCPI-L-1	32.15	23.43	8.72	11.101	2.381	5.20898
Tnfaip3		MCPI-L-1	32.35	23.52	8.83	11.101	2.271	4.82658
Tnfaip3		MCPI-L-2	34.21	24.43	9.78	11.101	1.321	2.49839	2.80041	0.10651
Tnfaip3		MCPI-L-2	34.05	24.38	9.67	11.101	1.431	2.69634
Tnfaip3		MCPI-L-2	33.71	24.29	9.42	11.101	1.681	3.2065
Tnfaip3		MCPI-L-3	31.76	22.92	8.84	11.101	2.261	4.79324	5.26436	0.233119
Tnfaip3		MCPI-L-3	31.22	22.92	8.3	11.101	2.801	6.96923
Tnfaip3		MCPI-L-3	31.64	22.55	9.09	11.101	2.011	4.03062
Tnfaip3		MCPI-L-4	29.38	20.85	8.53	11.101	2.571	5.94221	4.20256	0.318172
Tnfaip3		MCPI-L-4	29.78	20.64	9.14	11.101	1.961	3.89332
Tnfaip3		MCPI-L-4	30.07	20.44	9.63	11.101	1.471	2.77214
Tnfaip3		MCPI-L-5	30.77	21.83	8.94	11.101	2.161	4.47225	3.50446	0.225191
Tnfaip3		MCPI-L-5	31.32	21.60	9.72	11.101	1.381	2.60449
Tnfaip3		MCPI-L-5	30.83	21.51	9.32	11.101	1.781	3.43664
Tnfaip3	MCPI-M	MCPI-M-1	32.42	22.65	9.77	11.101	1.331	2.51577	2.63098	0.080829
Tnfaip3		MCPI-M-1	32.41	22.86	9.55	11.101	1.551	2.9302
Tnfaip3		MCPI-M-1	31.88	22.07	9.81	11.101	1.291	2.44698
Tnfaip3		MCPI-M-2	31.16	21.67	9.49	11.101	1.611	3.05463	2.71885	0.0868588
Tnfaip3		MCPI-M-2	31.42	21.66	9.76	11.101	1.341	2.53327
Tnfaip3		MCPI-M-2	30.90	21.16	9.74	11.101	1.361	2.56863
Tnfaip3		MCPI-M-3	32.71	22.91	9.8	11.101	1.301	2.464	2.24096	0.235891
Tnfaip3		MCPI-M-3	32.36	22.68	9.68	11.101	1.421	2.67771
Tnfaip3		MCPI-M-3	32.84	22.40	10.44	11.101	0.661	1.58118
Tnfaip3		MCPI-M-4	33.43	23.52	9.91	11.101	1.191	2.28311	2.75838	0.233333
Tnfaip3		MCPI-M-4	33.44	23.53	9.91	11.101	1.191	2.28311
Tnfaip3		MCPI-M-4	32.45	23.24	9.21	11.101	1.891	3.70892
Tnfaip3		MCPI-M-5	29.18	20.25	8.93	11.101	2.171	4.50335	3.26172	0.256732
Tnfaip3		MCPI-M-5	29.65	19.94	9.71	11.101	1.391	2.6226
Tnfaip3		MCPI-M-5	29.85	20.16	9.69	11.101	1.411	2.65921
Tnfaip3	MCPI-H	MCPI-H-1	31.70	21.19	10.51	11.101	0.591	1.50629	1.72852	0.285832
Tnfaip3		MCPI-H-1	31.95	21.17	10.78	11.101	0.321	1.2492
Tnfaip3		MCPI-H-1	31.81	21.99	9.82	11.101	1.281	2.43007
Tnfaip3		MCPI-H-2	32.56	22.38	10.18	11.101	0.921	1.89343	1.68038	0.178543
Tnfaip3		MCPI-H-2	32.89	22.16	10.73	11.101	0.371	1.29325
Tnfaip3		MCPI-H-2	32.75	22.54	10.21	11.101	0.891	1.85446
Tnfaip3		MCPI-H-3	30.84	20.29	10.55	11.101	0.551	1.4651	1.59237	0.13776
Tnfaip3		MCPI-H-3	30.86	20.69	10.17	11.101	0.931	1.9066
Tnfaip3		MCPI-H-3	30.67	20.06	10.61	11.101	0.491	1.40542
Tnfaip3		MCPI-H-4	33.52	21.89	11.63	11.101	-0.529	0.693035	0.819902	0.116809
Tnfaip3		MCPI-H-4	33.20	21.91	11.29	11.101	-0.189	0.877214
Tnfaip3		MCPI-H-4	33.02	21.75	11.27	11.101	-0.169	0.889459
Tnfaip3		MCPI-H-5	32.14	21.02	11.12	11.101	-0.019	0.986917	1.26945	0.172852
Tnfaip3		MCPI-H-5	32.38	21.81	10.57	11.101	0.531	1.44493
Tnfaip3		MCPI-H-5	32.48	21.84	10.64	11.101	0.461	1.3765
GAPDH	Control	Control-1	21.25
GAPDH		Control-1	21.65
GAPDH		Control-1	21.31
GAPDH		Control-2	19.52
GAPDH		Control-2	19.90
GAPDH		Control-2	19.26
GAPDH		Control-3	22.17
GAPDH		Control-3	22.07
GAPDH		Control-3	22.10
GAPDH		Control-4	20.16
GAPDH		Control-4	19.94
GAPDH		Control-4	20.12
GAPDH		Control-5	20.58
GAPDH		Control-5	20.88
GAPDH		Control-5	20.27
GAPDH	Model	Model-1	21.91
GAPDH		Model-1	21.08
GAPDH		Model-1	20.98
GAPDH		Model-2	20.90
GAPDH		Model-2	20.82
GAPDH		Model-2	20.30
GAPDH		Model-3	21.86
GAPDH		Model-3	21.60
GAPDH		Model-3	21.54
GAPDH		Model-4	19.84
GAPDH		Model-4	20.03
GAPDH		Model-4	19.84
GAPDH		Model-5	20.82
GAPDH		Model-5	20.81
GAPDH		Model-5	20.84
GAPDH	MCPI-L	MCPI-L-1	23.70
GAPDH		MCPI-L-1	23.43
GAPDH		MCPI-L-1	23.52
GAPDH		MCPI-L-2	24.43
GAPDH		MCPI-L-2	24.38
GAPDH		MCPI-L-2	24.29
GAPDH		MCPI-L-3	22.92
GAPDH		MCPI-L-3	22.92
GAPDH		MCPI-L-3	22.55
GAPDH		MCPI-L-4	20.85
GAPDH		MCPI-L-4	20.64
GAPDH		MCPI-L-4	20.44
GAPDH		MCPI-L-5	21.83
GAPDH		MCPI-L-5	21.60
GAPDH		MCPI-L-5	21.51
GAPDH	MCPI-M	MCPI-M-1	22.65
GAPDH		MCPI-M-1	22.86
GAPDH		MCPI-M-1	22.07
GAPDH		MCPI-M-2	21.67
GAPDH		MCPI-M-2	21.66
GAPDH		MCPI-M-2	21.16
GAPDH		MCPI-M-3	22.91
GAPDH		MCPI-M-3	22.68
GAPDH		MCPI-M-3	22.40
GAPDH		MCPI-M-4	23.52
GAPDH		MCPI-M-4	23.53
GAPDH		MCPI-M-4	23.24
GAPDH		MCPI-M-5	20.25
GAPDH		MCPI-M-5	19.94
GAPDH		MCPI-M-5	20.16
GAPDH	MCPI-H	MCPI-H-1	21.19
GAPDH		MCPI-H-1	21.17
GAPDH		MCPI-H-1	21.99
GAPDH		MCPI-H-2	22.38
GAPDH		MCPI-H-2	22.16
GAPDH		MCPI-H-2	22.54
GAPDH		MCPI-H-3	20.29
GAPDH		MCPI-H-3	20.69
GAPDH		MCPI-H-3	20.06
GAPDH		MCPI-H-4	21.89
GAPDH		MCPI-H-4	21.91
GAPDH		MCPI-H-4	21.75
GAPDH		MCPI-H-5	21.02
GAPDH		MCPI-H-5	21.81
GAPDH		MCPI-H-5	21.84

## Sheet: WB(n=3)
Replicate 1							Replicate 2							Replicate 3
Western blot densitometry							Western blot densitometry							Western blot densitometry
Marker	Normal	Model	MCPI-L	MCPI-M	MCPI-H		Marker	Normal	Model	MCPI-L	MCPI-M	MCPI-H		Marker	Normal	Model	MCPI-L	MCPI-M	MCPI-H
p-c-Jun	12328.8	52442	41476.4	27597.1	16675.5		p-c-Jun	11546.2	44844.7	38535	34453.2	19900.8		p-c-Jun	17882.5	53697.6	42448.5	30081.9	17810.5
GAPDH	51401.2	57191.2	59672.1	49997.9	54456.5		GAPDH	63620.2	61291.4	67259	70829.7	62179.7		GAPDH	65432.2	68747.2	70043.5	64610.4	67673.1
p-NF-κB	35668.6	63246.5	60346.9	48297.6	43514.4		p-NF-κB	26425.3	60422.1	49577.7	36610.6	36196.4		p-NF-κB	34964.9	66402.5	54806.6	48811.3	45869.5
GAPDH	63982.3	62492.8	67820.2	65700.7	63909.6		GAPDH	53391.4	60576.3	61581.1	51895.3	49937.3		GAPDH	54466.8	62884.7	60261.7	59753.2	58968
IκBα	28165.5	67026.3	65250.9	50030.1	48234.2		IκBα	42506.5	55503.1	63563	45740.9	40623.4		IκBα	36462.8	63363.3	68754.5	51318.9	55123.1
Tubulin	61859.8	64683.1	63352.2	61147.5	62020.3		Tubulin	67823.8	56714	65412	63609.2	58871.9		Tubulin	69878.3	72048.9	78536.4	70488	71733.8
Tnfaip3	33296	57997	52040.4	38814.8	38974.9		Tnfaip3	28009	58848.3	50338.8	34634.7	32039.4		Tnfaip3	26961.6	57078.7	50127.8	36431.5	35020.7
β-actin	65863	69886.6	70234	65792.1	63626.3		β-actin	63647.5	73392	69905.7	64401.7	70850.2		β-actin	66266.5	66168.7	65338.6	62020.7	62222.1

## Sheet: Spleen Index&Kidney Index(n=8)
Group	Spleen Index(%)	Kidney Index(%)
Control	0.2	0.5
Control	0.24	0.57
Control	0.17	0.56
Control	0.23	0.56
Control	0.22	0.48
Control	0.21	0.51
Control	0.23	0.56
Control	0.2	0.53
Model	0.16	1.6
Model	0.33	1.23
Model	0.23	1.55
Model	0.3	1.73
Model	0.27	1.65
Model	0.1	1.03
Model	0.29	2.32
Model	0.22	1.51
MCPI-L	0.28	1.02
MCPI-L	0.17	1.16
MCPI-L	0.2	1.07
MCPI-L	0.21	1.05
MCPI-L	0.26	1.25
MCPI-L	0.21	1
MCPI-L	0.26	1.33
MCPI-L	0.21	1.29
MCPI-M	0.25	1.04
MCPI-M	0.22	1.14
MCPI-M	0.16	0.99
MCPI-M	0.18	1.31
MCPI-M	0.16	1.24
MCPI-M	0.36	1.25
MCPI-M	0.16	1.18
MCPI-M	0.23	1.02
MCPI-H	0.24	1.37
MCPI-H	0.24	1.17
MCPI-H	0.18	0.83
MCPI-H	0.25	0.95
MCPI-H	0.16	1.2
MCPI-H	0.34	0.91
MCPI-H	0.15	1
MCPI-H	0.12	1.21
Mecobalamin	0.26	1.02
Mecobalamin	0.19	1.16
Mecobalamin	0.21	1.03
Mecobalamin	0.21	1.2
Mecobalamin	0.19	1.15
Mecobalamin	0.26	1.37
Mecobalamin	0.24	1.07
Mecobalamin	0.18	1.14
